# Supplementary material for: Transcriptional responses of the nerve agent-sensitive brain regions amygdala, hippocampus, piriform cortex, septum, and thalamus following exposure to the organophosphonate anticholinesterase sarin
Source: J Neuroinflammation. 2011 Jul 21;8:84. doi: 10.1186/1742-2094-8-84 (PMC3180277; doi:10.1186/1742-2094-8-84)
Supplement: Additional file 1 — Gene symbol, PCR product size, and primer sequences used in multiplex RT-PCR assays. [file 1742-2094-8-84-S1.XLS]

## Sheet: Sheet1
Gene symbol, PCR product size, and primer sequences used in multiplex RT-PCR assays
Gene Symbol	Fragment Size (nt)	Forward PCR Primer (5' - 3')*	Reverse PCR Primer (5' - 3')*
IL1A	151	AGGTGACACTATAGAATAtttgccctcctgtccttaaa	GTACGACTCACTATAGGGAcagggatgtggttgtcacag
SPRED2	158	AGGTGACACTATAGAATActcggagacgatgacgtttt	GTACGACTCACTATAGGGAtataaatcctccggtgctcg
CNTF	165	AGGTGACACTATAGAATAcaggcttaccgtaccttcca	GTACGACTCACTATAGGGAgcaaaggcagaaacttggag
SCG2	172	AGGTGACACTATAGAATAtcacttggcagagagctcaa	GTACGACTCACTATAGGGAtccagattcaaggcataggg
CXCL12	179	AGGTGACACTATAGAATAgtgttcctacccccaaggat	GTACGACTCACTATAGGGAacacacggtgatggatgaga
SPP1	186	AGGTGACACTATAGAATAagactggcagtggtttgctt	GTACGACTCACTATAGGGAttctgagatgggtcaggctt
GAPDH**	193	AGGTGACACTATAGAATAtggcctccaaggagtaagaa	GTACGACTCACTATAGGGActgttgttatggggtctggg
CCL4	200	AGGTGACACTATAGAATAgcgtgtctgccttctctctc	GTACGACTCACTATAGGGAcaaaggctgctggtctcata
TNF	207	AGGTGACACTATAGAATAcaggttccgtccctctcata	GTACGACTCACTATAGGGAagaagaggctgaggcacaga
MIF	214	AGGTGACACTATAGAATAcagaaccgcaactacagcaa	GTACGACTCACTATAGGGAcaagactcgaagaacagcgg
Nampt	221	AGGTGACACTATAGAATAagatactgtggcgggaattg	GTACGACTCACTATAGGGAatcgctgaccacagacacag
IL18	228	AGGTGACACTATAGAATAgccatgtcagaagaaggctc	GTACGACTCACTATAGGGAaacacaggcgggtttctttt
CXCL1	235	AGGTGACACTATAGAATAagatagattgcaccgatggc	GTACGACTCACTATAGGGAgcacaattggaattgaacga
CCL7	242	AGGTGACACTATAGAATAgcatggaagtctgtgctgaa	GTACGACTCACTATAGGGAccgttcctaccccttaggac
CCL2	249	AGGTGACACTATAGAATAtgttcacagttgctgcctgt	GTACGACTCACTATAGGGAttccttattggggtcagcac
CXCL10	263	AGGTGACACTATAGAATAgcttattgaaagcggtgagc	GTACGACTCACTATAGGGActtttgtctcaggaccaggc
CCL3	270	AGGTGACACTATAGAATAcagcgagtaccagtcccttc	GTACGACTCACTATAGGGAaaaggctgctggtctcaaaa
CXCL16	277	AGGTGACACTATAGAATAatgggcagagttttcaccac	GTACGACTCACTATAGGGAgttttctcatttgcctcagcc
CCL17	284	AGGTGACACTATAGAATAacttcagatgctgctcctgg	GTACGACTCACTATAGGGAgatggccttcttcacatgct
CTF1	291	AGGTGACACTATAGAATAtagctctaggtggcctggaa	GTACGACTCACTATAGGGAgaactggtgggaaggaaggt
Kanr***	325	AGGTGACACTATAGAATAatcatcagcattgcattcgattcctgtttg	GTACGACTCACTATAGGGAattccgactcgtccaacatc
IL6	342	AGGTGACACTATAGAATAtgtgcaatggcaattctgat	GTACGACTCACTATAGGGAggaagttggggtaggaagga
IL1B	351	AGGTGACACTATAGAATAggaaaagcggtttgtcttca	GTACGACTCACTATAGGGAgaatgtgccacggttttctt
* Universal primer sequence (upper case) and gene-specific primer sequence (lower case) in multiplex primer sets
** Gene Used for normalization
*** Internal control
