# Supplementary material for: Transcriptional responses of the nerve agent-sensitive brain regions amygdala, hippocampus, piriform cortex, septum, and thalamus following exposure to the organophosphonate anticholinesterase sarin
Source: J Neuroinflammation. 2011 Jul 21;8:84. doi: 10.1186/1742-2094-8-84 (PMC3180277; doi:10.1186/1742-2094-8-84)
Supplement: Additional file 2 — Concentrations of reverse primers within the RT-PCR multiplex. [file 1742-2094-8-84-S2.XLS]

## Sheet: Sheet1
Concentrations of reverse primers within the RT-PCR multiplex
	Gene Symbol	Reverse Primer Concentration (nM per reaction)
	IL1A	100
	SPRED2	0.5
	CNTF	5
	SCG2	0.5
	CXCL12	5
	SPP1	5
	GAPDH	0.25
	CCL4	25
	TNF	125
	MIF	0.5
	Nampt	25
	IL18	100
	CXCL1	25
	CCL7	100
	CCL2	25
	CXCL10	125
	CCL3	100
	CXCL16	125
	CCL17	150
	CTF1	150
	IL6	150
	IL1B	150
