# Supplementary material for: Transcriptional responses of the nerve agent-sensitive brain regions amygdala, hippocampus, piriform cortex, septum, and thalamus following exposure to the organophosphonate anticholinesterase sarin
Source: J Neuroinflammation. 2011 Jul 21;8:84. doi: 10.1186/1742-2094-8-84 (PMC3180277; doi:10.1186/1742-2094-8-84)
Supplement: Additional file 3 — Top 800 significantly altered genes in piriform cortex post-seizure onset used for gene ontology analysis. [file 1742-2094-8-84-S3.XLS]

## Sheet: Sheet0
	Top 800 Significantly Altered Genes in Piriform Cortex Post-Seizure Onset used for Gene Ontology Analysis
	Entrez Gene Name	Symbol	p-value
	CD44 molecule (Indian blood group)	CD44	2.08E−22
	interleukin 1 receptor, type II	IL1R2	7.74E−22
	insulin-like growth factor binding protein 3	IGFBP3	3.24E−21
	matrix metallopeptidase 9 (gelatinase B, 92kDa gelatinase, 92kDa type IV collagenase)	MMP9	6.26E−21
	glycoprotein (transmembrane) nmb	GPNMB	8.92E−21
	thyrotropin-releasing hormone	TRH	1.73E−20
	family with sequence similarity 129, member B	FAM129B	2.20E−20
	tissue factor pathway inhibitor 2	TFPI2	2.48E−20
	calcitonin-related polypeptide beta	CALCB	2.57E−20
	moesin	MSN	4.12E−20
	lipopolysaccharide binding protein	LBP	2.18E−19
	CD14 molecule	CD14	2.33E−19
	sulfiredoxin 1	SRXN1	3.13E−19
	Kruppel-like factor 15	KLF15	2.36E−18
	bromodomain adjacent to zinc finger domain, 1A	BAZ1A	2.45E−18
	tubulin, beta 6	TUBB6	4.54E−18
	growth arrest and DNA-damage-inducible, gamma	GADD45G	5.34E−18
	family with sequence similarity 189, member B	FAM189B	5.59E−18
	heme oxygenase (decycling) 1	HMOX1	6.50E−18
	cardiotrophin-like cytokine factor 1	CLCF1	7.15E−18
	mitogen-activated protein kinase kinase 3	MAP2K3	8.62E−18
	signal transducer and activator of transcription 3 (acute-phase response factor)	STAT3	9.98E−18
	early growth response 4	EGR4	2.07E−17
	protein phosphatase 1, regulatory (inhibitor) subunit 15A	PPP1R15A	2.32E−17
	perilipin 2	PLIN2	2.36E−17
	prostaglandin-endoperoxide synthase 2 (prostaglandin G/H synthase and cyclooxygenase)	PTGS2	4.52E−17
	Ras-related associated with diabetes	RRAD	5.26E−17
	metallothionein 1F	MT1F	5.95E−17
	solute carrier organic anion transporter family, member 1C1	SLCO1C1	6.68E−17
	podoplanin	PDPN	6.81E−17
	GTP binding protein overexpressed in skeletal muscle	GEM	7.70E−17
	CCAAT/enhancer binding protein (C/EBP), delta	CEBPD	7.84E−17
	chemokine (C-C motif) ligand 3	CCL3	8.65E−17
	carbohydrate sulfotransferase 10	CHST10	1.16E−16
	translocator protein (18kDa)	TSPO	1.36E−16
	jun proto-oncogene	JUN	1.43E−16
	interleukin-1 receptor-associated kinase 2	IRAK2	1.51E−16
	CASP8 and FADD-like apoptosis regulator	CFLAR	1.61E−16
	eukaryotic translation initiation factor 6	EIF6	1.64E−16
	cysteine-serine-rich nuclear protein 1	CSRNP1	1.76E−16
	neuropeptide Y	NPY	2.18E−16
	doublecortin-like kinase 1	DCLK1	2.79E−16
	cAMP responsive element modulator	CREM	2.86E−16
	copine VI (neuronal)	CPNE6	2.93E−16
	growth arrest and DNA-damage-inducible, beta	GADD45B	3.03E−16
	growth arrest and DNA-damage-inducible, alpha	GADD45A	3.04E−16
	G1 to S phase transition 1	GSPT1	3.11E−16
	myeloid differentiation primary response gene (88)	MYD88	3.42E−16
	lamin A/C	LMNA	3.75E−16
	tumor necrosis factor, alpha-induced protein 6	TNFAIP6	3.79E−16
	metallothionein 1E	MT1E	5.25E−16
	emerin	EMD	8.00E−16
	retinoic acid induced 14	RAI14	9.51E−16
	leucine rich repeat (in FLII) interacting protein 1	LRRFIP1	9.82E−16
	brain-derived neurotrophic factor	BDNF	1.06E−15
	CD63 molecule	CD63	1.06E−15
	transmembrane BAX inhibitor motif containing 1	TMBIM1	1.26E−15
	F-box protein 33	FBXO33	1.34E−15
	shroom family member 2	SHROOM2	1.35E−15
	lectin, galactoside-binding, soluble, 3	LGALS3	1.50E−15
	early growth response 2	EGR2	1.74E−15
	S100 calcium binding protein A10	S100A10	1.82E−15
	ring finger protein 112	RNF112	1.89E−15
	activity-regulated cytoskeleton-associated protein	ARC	2.12E−15
	IMP (inosine 5'-monophosphate) dehydrogenase 2	IMPDH2	2.47E−15
	heat shock 27kDa protein 1	HSPB1	2.50E−15
	chaperonin containing TCP1, subunit 4 (delta)	CCT4	2.55E−15
	cytoglobin	CYGB	2.98E−15
	Cbp/p300-interacting transactivator, with Glu/Asp-rich carboxy-terminal domain, 2	CITED2	3.85E−15
	neural precursor cell expressed, developmentally down-regulated 9	NEDD9	3.88E−15
	ADAM metallopeptidase with thrombospondin type 1 motif, 1	ADAMTS1	4.05E−15
	four jointed box 1 (Drosophila)	FJX1	4.10E−15
	interleukin 11	IL11	4.35E−15
	ras homolog gene family, member C	RHOC	4.42E−15
	poly(A) binding protein, cytoplasmic 4 (inducible form)	PABPC4	5.33E−15
	lipocalin 2	LCN2	6.14E−15
	collagen, type IV, alpha 1	COL4A1	6.21E−15
	polypyrimidine tract binding protein 1	PTBP1	7.48E−15
	DnaJ (Hsp40) homolog, subfamily C, member 3	DNAJC3	8.13E−15
	N(alpha)-acetyltransferase 50, NatE catalytic subunit	NAA50	9.01E−15
	thyroid hormone receptor interactor 10	TRIP10	9.01E−15
	chemokine (C-C motif) ligand 7	CCL7	9.10E−15
	jun B proto-oncogene	JUNB	9.80E−15
	regulator of calcineurin 1	RCAN1	1.02E−14
	FXYD domain containing ion transport regulator 5	FXYD5	1.13E−14
	EH-domain containing 4	EHD4	1.18E−14
	caspase 3, apoptosis-related cysteine peptidase	CASP3	1.19E−14
	SH2B adaptor protein 2	SH2B2	1.44E−14
	cysteine dioxygenase, type I	CDO1	1.46E−14
	prolyl 4-hydroxylase, beta polypeptide	P4HB	1.46E−14
	claudin 10	CLDN10	1.62E−14
	heat shock 105kDa/110kDa protein 1	HSPH1	1.78E−14
	dual specificity phosphatase 5	DUSP5	1.81E−14
	sprouty homolog 1, antagonist of FGF signaling (Drosophila)	SPRY1	1.91E−14
	epithelial membrane protein 1	EMP1	2.01E−14
	coenzyme Q10 homolog B (S. cerevisiae)	COQ10B	2.05E−14
	secretogranin II	SCG2	2.07E−14
	lysyl oxidase	LOX	2.65E−14
	twinfilin, actin-binding protein, homolog 1 (Drosophila)	TWF1	2.65E−14
	ADP-ribosylation factor-like 4A	ARL4A	2.69E−14
	guanylate cyclase 1, soluble, alpha 3	GUCY1A3	2.70E−14
	FBJ murine osteosarcoma viral oncogene homolog	FOS	2.88E−14
	chemokine (C-X-C motif) ligand 2	CXCL2	3.07E−14
	TCDD-inducible poly(ADP-ribose) polymerase	TIPARP	3.11E−14
	cadherin 10, type 2 (T2-cadherin)	CDH10	3.33E−14
	Ras association (RalGDS/AF-6) domain family member 1	RASSF1	3.41E−14
	midnolin	MIDN	3.42E−14
	SWI/SNF related, matrix associated, actin dependent regulator of chromatin, subfamily a, member 2	SMARCA2	3.45E−14
	leucine rich repeat containing 59	LRRC59	3.54E−14
	DnaJ (Hsp40) homolog, subfamily B, member 11	DNAJB11	3.56E−14
	heat shock 22kDa protein 8	HSPB8	3.81E−14
	high mobility group AT-hook 1	HMGA1	4.03E−14
	solute carrier organic anion transporter family, member 1A2	SLCO1A2	4.19E−14
	myelin-associated oligodendrocyte basic protein	MOBP	4.34E−14
	RGM domain family, member A	RGMA	4.55E−14
	CCR4 carbon catabolite repression 4-like (S. cerevisiae)	CCRN4L	5.29E−14
	pre-B-cell leukemia homeobox 2	PBX2	5.42E−14
	peroxidasin homolog (Drosophila)	PXDN	5.63E−14
	DPH3, KTI11 homolog (S. cerevisiae)	DPH3	5.67E−14
	gap junction protein, beta 6, 30kDa	GJB6	6.57E−14
	mitogen-activated protein kinase kinase 6	MAP2K6	6.67E−14
	inositol 1,4,5-trisphosphate 3-kinase C	ITPKC	7.22E−14
	nuclear factor, interleukin 3 regulated	NFIL3	7.35E−14
	mitogen-activated protein kinase-activated protein kinase 3	MAPKAPK3	7.38E−14
	THO complex 4	THOC4	8.16E−14
	ret proto-oncogene	RET	8.33E−14
	ras homolog gene family, member Q	RHOQ	9.75E−14
	tropomyosin 3	TPM3	1.01E−13
	poliovirus receptor	PVR	1.05E−13
	tenascin C	TNC	1.07E−13
	synaptotagmin IV	SYT4	1.10E−13
	ribonuclease/angiogenin inhibitor 1	RNH1	1.11E−13
	ermin, ERM-like protein	ERMN	1.20E−13
	transforming growth factor, beta-induced, 68kDa	TGFBI	1.22E−13
	ornithine decarboxylase 1	ODC1	1.25E−13
	leucine rich repeat neuronal 2	LRRN2	1.41E−13
	chromosome 9 open reading frame 24	C9orf24	1.55E−13
	early growth response 1	EGR1	1.57E−13
	prominin 1	PROM1	1.60E−13
	myeloid cell leukemia sequence 1 (BCL2-related)	MCL1	1.60E−13
	myosin VB	MYO5B	1.61E−13
	melanin-concentrating hormone receptor 1	MCHR1	1.67E−13
	platelet-activating factor acetylhydrolase 1b, catalytic subunit 3 (29kDa)	PAFAH1B3	1.68E−13
	neurogenic differentiation 1	NEUROD1	1.71E−13
	RNA (guanine-9-) methyltransferase domain containing 1	RG9MTD1	1.78E−13
	oligodendrocyte myelin glycoprotein	OMG	1.90E−13
	Ras homolog enriched in brain	RHEB	1.93E−13
	TAR DNA binding protein	TARDBP	2.10E−13
	sterol regulatory element binding transcription factor 1	SREBF1	2.19E−13
	proenkephalin	PENK	2.25E−13
	MyoD family inhibitor domain containing	MDFIC	2.42E−13
	chromosome 9 open reading frame 3	C9orf3	2.46E−13
	homer homolog 3 (Drosophila)	HOMER3	2.46E−13
	ADP-ribosylation factor 6	ARF6	2.68E−13
	homer homolog 1 (Drosophila)	HOMER1	2.69E−13
	CD55 molecule, decay accelerating factor for complement (Cromer blood group)	CD55	2.72E−13
	activating transcription factor 4 (tax-responsive enhancer element B67)	ATF4	2.77E−13
	pleckstrin 2	PLEK2	2.88E−13
	neuronal pentraxin II	NPTX2	2.97E−13
	excision repair cross-complementing rodent repair deficiency, complementation group 1 (includes overlapping antisense sequence)	ERCC1	3.03E−13
	interferon regulatory factor 1	IRF1	3.08E−13
	peroxisomal membrane protein 2, 22kDa	PXMP2	3.21E−13
	nuclear receptor co-repressor 1 pseudogene	C20orf191	3.40E−13
	plexin A3	PLXNA3	3.74E−13
	syndecan 1	SDC1	3.75E−13
	sortilin-related VPS10 domain containing receptor 3	SORCS3	3.78E−13
	glutamyl-prolyl-tRNA synthetase	EPRS	3.80E−13
	plasminogen activator, tissue	PLAT	3.92E−13
	chimerin (chimaerin) 1	Chn1	3.92E−13
	serine/threonine kinase 17b	STK17B	4.03E−13
	nuclear receptor subfamily 4, group A, member 3	NR4A3	4.07E−13
	TYRO protein tyrosine kinase binding protein	TYROBP	4.08E−13
	VGF nerve growth factor inducible	VGF	4.24E−13
	nudE nuclear distribution gene E homolog (A. nidulans)-like 1	NDEL1	4.29E−13
	suppressor of cytokine signaling 3	SOCS3	4.69E−13
	crystallin, alpha B	CRYAB	5.19E−13
	family with sequence similarity 46, member A	FAM46A	5.31E−13
	aldehyde dehydrogenase 1 family, member L1	ALDH1L1	5.35E−13
	H19, imprinted maternally expressed transcript (non-protein coding)	H19	5.38E−13
	dual specificity phosphatase 2	DUSP2	5.49E−13
	cAMP-regulated phosphoprotein, 19kDa	ARPP19	5.63E−13
	tropomyosin 4	TPM4	5.63E−13
	glutamate receptor, metabotropic 1	GRM1	5.82E−13
	BCL2-associated athanogene 3	BAG3	5.83E−13
	TP53 regulating kinase	TP53RK	5.93E−13
	solute carrier family 9 (sodium/hydrogen exchanger), member 3 regulator 1	SLC9A3R1	6.01E−13
	splA/ryanodine receptor domain and SOCS box containing 1	SPSB1	6.16E−13
	dual specificity phosphatase 6	DUSP6	6.69E−13
	sorting nexin 18	SNX18	6.79E−13
	SMAD family member 1	SMAD1	7.10E−13
	mitogen-activated protein kinase 3	MAPK3	7.45E−13
	CCAAT/enhancer binding protein (C/EBP), beta	CEBPB	7.76E−13
	UDP-Gal:betaGlcNAc beta 1,4- galactosyltransferase, polypeptide 2	B4GALT2	8.04E−13
	ceruloplasmin (ferroxidase)	CP	8.32E−13
	cerebellar degeneration-related protein 2, 62kDa	CDR2	8.34E−13
	Rho/Rac guanine nucleotide exchange factor (GEF) 2	ARHGEF2	8.63E−13
	A kinase (PRKA) anchor protein 6	AKAP6	9.05E−13
	block of proliferation 1	BOP1/LOC727967	9.17E−13
	interferon stimulated exonuclease gene 20kDa	ISG20	9.81E−13
	interleukin 6 (interferon, beta 2)	IL6	1.04E−12
	regulator of G-protein signaling 2, 24kDa	RGS2	1.04E−12
	lymphocyte cytosolic protein 1 (L-plastin)	LCP1	1.05E−12
	aarF domain containing kinase 4	ADCK4	1.05E−12
	FXYD domain containing ion transport regulator 7	FXYD7	1.11E−12
	guanidinoacetate N-methyltransferase	GAMT	1.13E−12
	TIMP metallopeptidase inhibitor 1	TIMP1	1.16E−12
	chloride intracellular channel 1	CLIC1	1.20E−12
	dual specificity phosphatase 15	DUSP15	1.21E−12
	laminin, gamma 2	LAMC2	1.25E−12
	thioredoxin reductase 1	TXNRD1	1.29E−12
	heterogeneous nuclear ribonucleoprotein F	HNRNPF	1.31E−12
	G protein-coupled receptor 37 (endothelin receptor type B-like)	GPR37	1.32E−12
	cytidine monophosphate (UMP-CMP) kinase 2, mitochondrial	CMPK2	1.33E−12
	C1q and tumor necrosis factor related protein 4	C1QTNF4	1.37E−12
	regulator of G-protein signaling 4	RGS4	1.40E−12
	Mdm2 p53 binding protein homolog (mouse)	MDM2	1.41E−12
	phosphoserine aminotransferase 1	PSAT1	1.48E−12
	sprouty homolog 2 (Drosophila)	SPRY2	1.58E−12
	ezrin	EZR	1.63E−12
	transgelin 2	TAGLN2	1.63E−12
	zinc finger, CCHC domain containing 12	ZCCHC12	1.66E−12
	chondroitin sulfate synthase 1	CHSY1	1.71E−12
	microtubule-associated protein, RP/EB family, member 1	MAPRE1	1.88E−12
	endothelin converting enzyme 1	ECE1	1.99E−12
	ubiquitin associated and SH3 domain containing B	UBASH3B	2.04E−12
	cytokine induced apoptosis inhibitor 1	CIAPIN1	2.18E−12
	solute carrier family 30 (zinc transporter), member 3	SLC30A3	2.24E−12
	pellino homolog 1 (Drosophila)	PELI1	2.28E−12
	solute carrier family 27 (fatty acid transporter), member 1	SLC27A1	2.29E−12
	prostate transmembrane protein, androgen induced 1	PMEPA1	2.32E−12
	zinc finger, MYND-type containing 8	ZMYND8	2.52E−12
	vasodilator-stimulated phosphoprotein	VASP	2.83E−12
	ADAM metallopeptidase domain 11	ADAM11	2.87E−12
	transcription elongation factor B (SIII), polypeptide 3 (110kDa, elongin A)	TCEB3	2.89E−12
	doublecortin-like kinase 3	DCLK3	2.90E−12
	protein phosphatase 4, regulatory subunit 1	PPP4R1	3.05E−12
	protein phosphatase 2, regulatory subunit B', delta	PPP2R5D	3.24E−12
	nucleoporin 93kDa	NUP93	3.28E−12
	serine/threonine kinase 40	STK40	3.33E−12
	junctophilin 3	JPH3	3.39E−12
	eukaryotic translation initiation factor 3, subunit B	EIF3B	3.63E−12
	thyroid hormone receptor interactor 12	TRIP12	3.67E−12
	signal-regulatory protein alpha	SIRPA	3.67E−12
	DNA-damage-inducible transcript 3	DDIT3	3.74E−12
	capping protein (actin filament) muscle Z-line, alpha 1	CAPZA1	3.75E−12
	microtubule associated serine/threonine kinase family member 4	MAST4	3.75E−12
	threonyl-tRNA synthetase	TARS	3.96E−12
	transaldolase 1	TALDO1	4.29E−12
	monoglyceride lipase	MGLL	4.35E−12
	cytoplasmic linker associated protein 2	CLASP2	4.40E−12
	glutamate receptor, ionotropic, N-methyl D-aspartate 2C	GRIN2C	4.40E−12
	actin related protein 2/3 complex, subunit 1B, 41kDa	ARPC1B	4.60E−12
	ADAM metallopeptidase with thrombospondin type 1 motif, 9	ADAMTS9	4.68E−12
	growth factor receptor-bound protein 2	GRB2	4.81E−12
	ELAV (embryonic lethal, abnormal vision, Drosophila)-like 1 (Hu antigen R)	ELAVL1	4.98E−12
	UDP-glucose 6-dehydrogenase	UGDH	5.29E−12
	BTB (POZ) domain containing 2	BTBD2	5.38E−12
	testis derived transcript (3 LIM domains)	TES	5.43E−12
	serine/threonine kinase receptor associated protein	STRAP	5.50E−12
	abhydrolase domain containing 8	ABHD8	5.65E−12
	coiled-coil domain containing 86	CCDC86	5.71E−12
	apelin	APLN	5.71E−12
	hairy and enhancer of split 5 (Drosophila)	HES5	5.96E−12
	sterol-C4-methyl oxidase-like	SC4MOL	6.13E−12
	potassium channel tetramerisation domain containing 1	KCTD1	6.26E−12
	galanin prepropeptide	GAL	6.27E−12
	collagen, type VII, alpha 1	COL7A1	6.32E−12
	nuclear autoantigenic sperm protein (histone-binding)	NASP	6.49E−12
	lymphocyte antigen 6 complex, locus E	LY6E	6.62E−12
	apoptosis inhibitor 5	API5	6.63E−12
	EMI domain containing 1	EMID1	6.77E−12
	plexin D1	PLXND1	7.14E−12
	interleukin 13 receptor, alpha 1	IL13RA1	7.21E−12
	programmed cell death 6 interacting protein	PDCD6IP	7.25E−12
	phosphodiesterase 4B, cAMP-specific	PDE4B	7.39E−12
	adenosine A3 receptor	ADORA3	7.48E−12
	lipid phosphate phosphatase-related protein type 3	LPPR3	7.82E−12
	transglutaminase 2 (C polypeptide, protein-glutamine-gamma-glutamyltransferase)	TGM2	7.83E−12
	paxillin	PXN	7.95E−12
	superoxide dismutase 2, mitochondrial	SOD2	8.00E−12
	G protein-coupled receptor 19	GPR19	8.08E−12
	protein tyrosine phosphatase, non-receptor type 12	PTPN12	8.14E−12
	synaptotagmin binding, cytoplasmic RNA interacting protein	SYNCRIP	8.18E−12
	immunoglobulin superfamily, DCC subclass, member 4	IGDCC4	8.19E−12
	elongation factor, RNA polymerase II, 2	ELL2	8.62E−12
	nuclear factor of kappa light polypeptide gene enhancer in B-cells inhibitor, alpha	NFKBIA	8.63E−12
	protocadherin 8	PCDH8	8.70E−12
	RAP1B, member of RAS oncogene family	RAP1B	8.72E−12
	ring finger protein 19B	RNF19B	9.45E−12
	family with sequence similarity 120B	FAM120B	9.80E−12
	cold shock domain protein A	CSDA	1.05E−11
	B-cell CLL/lymphoma 11A (zinc finger protein)	BCL11A	1.09E−11
	arginine vasopressin	AVP	1.10E−11
	receptor (G protein-coupled) activity modifying protein 1	RAMP1	1.11E−11
	arachidonate 5-lipoxygenase-activating protein	ALOX5AP	1.12E−11
	ATP-binding cassette, sub-family D (ALD), member 2	ABCD2	1.12E−11
	DnaJ (Hsp40) homolog, subfamily B, member 5	DNAJB5	1.13E−11
	crystallin, mu	CRYM	1.14E−11
	neuronal pentraxin I	NPTX1	1.24E−11
	Rho guanine nucleotide exchange factor (GEF) 25	ARHGEF25	1.24E−11
	interleukin 34	IL34	1.27E−11
	PDZ and LIM domain 4	PDLIM4	1.44E−11
	translocation associated membrane protein 1	TRAM1	1.55E−11
	solute carrier family 2 (facilitated glucose transporter), member 1	SLC2A1	1.56E−11
	mediator complex subunit 15	MED15	1.60E−11
	poly(A) binding protein, cytoplasmic 1	PABPC1	1.63E−11
	B-cell translocation gene 1, anti-proliferative	BTG1	1.64E−11
	G protein-coupled receptor associated sorting protein 1	GPRASP1	1.76E−11
	cathepsin B	CTSB	1.78E−11
	heat shock 70kDa protein 5 (glucose-regulated protein, 78kDa)	HSPA5	1.81E−11
	ERBB receptor feedback inhibitor 1	ERRFI1	1.84E−11
	intraflagellar transport 122 homolog (Chlamydomonas)	IFT122	1.86E−11
	SAR1 homolog A (S. cerevisiae)	SAR1A	1.87E−11
	aryl-hydrocarbon receptor nuclear translocator 2	ARNT2	1.92E−11
	calponin 3, acidic	CNN3	1.97E−11
	major vault protein	MVP	1.98E−11
	major histocompatibility complex, class II, DM beta	HLA-DMB	2.01E−11
	tribbles homolog 2 (Drosophila)	TRIB2	2.06E−11
	ATG16 autophagy related 16-like 1 (S. cerevisiae)	ATG16L1	2.30E−11
	Fc fragment of IgE, high affinity I, receptor for; gamma polypeptide	FCER1G	2.37E−11
	Lix1 homolog (chicken)	LIX1	2.43E−11
	syndecan 4	SDC4	2.52E−11
	prostaglandin E receptor 2 (subtype EP2), 53kDa	PTGER2	2.53E−11
	nuclear receptor subfamily 4, group A, member 1	NR4A1	2.53E−11
	GTP cyclohydrolase 1	GCH1	2.55E−11
	serpin peptidase inhibitor, clade B (ovalbumin), member 1	SERPINB1	2.59E−11
	tetraspanin 5	TSPAN5	2.60E−11
	dual specificity phosphatase 1	DUSP1	2.69E−11
	RIO kinase 3 (yeast)	RIOK3	2.79E−11
	Sec61 alpha 1 subunit (S. cerevisiae)	SEC61A1	2.86E−11
	kelch-like 21 (Drosophila)	KLHL21	2.89E−11
	melanoma antigen family E, 1	MAGEE1	2.98E−11
	phytanoyl-CoA 2-hydroxylase interacting protein	PHYHIP	3.09E−11
	hairy/enhancer-of-split related with YRPW motif 1	HEY1	3.09E−11
	zinc finger protein 598	ZNF598	3.13E−11
	chemokine (C-X-C motif) ligand 16	CXCL16	3.25E−11
	immediate early response 3	IER3	3.40E−11
	calumenin	CALU	3.51E−11
	RNA binding motif protein 5	RBM5	3.58E−11
	calcium/calmodulin-dependent protein kinase II alpha	CAMK2A	3.62E−11
	septin 4	SEPT4	3.66E−11
	potassium inwardly-rectifying channel, subfamily J, member 6	KCNJ6	3.72E−11
	A kinase (PRKA) anchor protein 12	AKAP12	3.78E−11
	cysteine sulfinic acid decarboxylase	CSAD	3.82E−11
	proteolipid protein 2 (colonic epithelium-enriched)	PLP2	3.82E−11
	RAB26, member RAS oncogene family	RAB26	3.83E−11
	cyclin M3	CNNM3	3.95E−11
	TSC22 domain family, member 3	TSC22D3	3.95E−11
	serpin peptidase inhibitor, clade A (alpha-1 antiproteinase, antitrypsin), member 3	SERPINA3	3.96E−11
	lectin, mannose-binding 2	LMAN2	4.05E−11
	nuclear factor of kappa light polypeptide gene enhancer in B-cells inhibitor, zeta	NFKBIZ	4.17E−11
	SMEK homolog 2, suppressor of mek1 (Dictyostelium)	SMEK2	4.24E−11
	SRY (sex determining region Y)-box 11	SOX11	4.26E−11
	ectonucleoside triphosphate diphosphohydrolase 6 (putative)	ENTPD6	4.26E−11
	enoyl CoA hydratase 1, peroxisomal	ECH1	4.57E−11
	transmembrane protein 100	TMEM100	4.71E−11
	capping protein (actin filament), gelsolin-like	CAPG	4.73E−11
	intercellular adhesion molecule 5, telencephalin	ICAM5	4.74E−11
	poliovirus receptor-related 3	PVRL3	4.95E−11
	coronin, actin binding protein, 2B	CORO2B	5.01E−11
	myosin, heavy chain 9, non-muscle	MYH9	5.26E−11
	neuregulin 1	NRG1	5.35E−11
	FK506 binding protein 5	FKBP5	5.38E−11
	annexin A2	ANXA2	5.59E−11
	hypoxia inducible factor 1, alpha subunit (basic helix-loop-helix transcription factor)	HIF1A	5.67E−11
	cyclin-dependent kinase 14	CDK14	5.74E−11
	UDP-Gal:betaGlcNAc beta 1,4- galactosyltransferase, polypeptide 5	B4GALT5	5.82E−11
	RAS p21 protein activator (GTPase activating protein) 1	RASA1	6.06E−11
	protein tyrosine phosphatase type IVA, member 1	PTP4A1	6.14E−11
	complement component 1, q subcomponent, B chain	C1QB	6.25E−11
	deltex homolog 3 (Drosophila)	DTX3	6.29E−11
	methylmalonyl CoA mutase	MUT	6.38E−11
	histone deacetylase 11	HDAC11	6.42E−11
	protein C receptor, endothelial	PROCR	6.43E−11
	laminin, gamma 1 (formerly LAMB2)	LAMC1	6.71E−11
	exoribonuclease 1	ERI1	6.78E−11
	phosphatidic acid phosphatase type 2A	PPAP2A	6.84E−11
	polo-like kinase 2	PLK2	7.09E−11
	survival motor neuron domain containing 1	SMNDC1	7.16E−11
	ATPase, Na+/K+ transporting, beta 2 polypeptide	ATP1B2	7.16E−11
	CD93 molecule	CD93	7.34E−11
	activity-dependent neuroprotector homeobox	ADNP	7.67E−11
	yippee-like 3 (Drosophila)	YPEL3	7.72E−11
	adrenergic, alpha-2C-, receptor	ADRA2C	7.72E−11
	von Hippel-Lindau tumor suppressor	VHL	7.79E−11
	profilin 1	PFN1	8.02E−11
	solute carrier family 39 (zinc transporter), member 6	SLC39A6	8.35E−11
	chromosome 12 open reading frame 52	C12orf52	8.45E−11
		null	8.54E−11
	interferon induced transmembrane protein 3 (1-8U)	IFITM3	8.55E−11
	carbonic anhydrase XI	CA11	8.92E−11
	LUC7-like (S. cerevisiae)	LUC7L	8.93E−11
	tumor necrosis factor receptor superfamily, member 1A	TNFRSF1A	9.30E−11
	nudix (nucleoside diphosphate linked moiety X)-type motif 2	NUDT2	9.41E−11
	solute carrier family 39 (zinc transporter), member 14	SLC39A14	9.55E−11
	cyclin-dependent kinase 2 associated protein 1	CDK2AP1	9.67E−11
	Ras association (RalGDS/AF-6) domain family member 4	RASSF4	9.67E−11
	TGFB-induced factor homeobox 1	TGIF1	9.91E−11
	gamma-aminobutyric acid (GABA) A receptor, alpha 5	GABRA5	9.98E−11
	cullin-associated and neddylation-dissociated 1	CAND1	1.02E−10
	diacylglycerol kinase, epsilon 64kDa	DGKE	1.03E−10
	DnaJ (Hsp40) homolog, subfamily B, member 1	DNAJB1	1.04E−10
	D site of albumin promoter (albumin D-box) binding protein	DBP	1.05E−10
	cyclin-dependent kinase inhibitor 1A (p21, Cip1)	CDKN1A	1.17E−10
	CD68 molecule	CD68	1.17E−10
	ring finger protein, LIM domain interacting	RLIM	1.19E−10
	CD53 molecule	CD53	1.20E−10
	G protein-coupled receptor 158	GPR158	1.20E−10
	DAZ associated protein 1	DAZAP1	1.22E−10
	tropomyosin 1 (alpha)	TPM1	1.22E−10
	oligosaccharyltransferase complex subunit	OSTC	1.25E−10
	Y box binding protein 1	YBX1	1.26E−10
	nicotinamide phosphoribosyltransferase	NAMPT	1.29E−10
	phosphatidic acid phosphatase type 2B	PPAP2B	1.32E−10
	HEAT repeat containing 2	HEATR2	1.33E−10
	complement component 1, q subcomponent, C chain	C1QC	1.34E−10
	megakaryocyte-associated tyrosine kinase	MATK	1.37E−10
	breast cancer anti-estrogen resistance 1	BCAR1	1.37E−10
	ariadne homolog, ubiquitin-conjugating enzyme E2 binding protein, 1 (Drosophila)	ARIH1	1.40E−10
	malectin	MLEC	1.42E−10
	BTG family, member 2	BTG2	1.47E−10
	chemokine (C-C motif) ligand 20	CCL20	1.49E−10
	transmembrane emp24 domain trafficking protein 2	TMED2	1.49E−10
	endothelial cell-specific molecule 1	ESM1	1.56E−10
	interferon regulatory factor 8	IRF8	1.56E−10
	phosphatidylinositol-4-phosphate 5-kinase, type I, gamma	PIP5K1C	1.57E−10
	synuclein, beta	SNCB	1.63E−10
	CDC42 effector protein (Rho GTPase binding) 4	CDC42EP4	1.65E−10
	sphingosine kinase 1	SPHK1	1.72E−10
	nuclear receptor subfamily 4, group A, member 2	NR4A2	1.75E−10
	dolichyl-phosphate mannosyltransferase polypeptide 1, catalytic subunit	DPM1	1.77E−10
	abhydrolase domain containing 2	ABHD2	1.79E−10
	ubiquitin associated protein 1	UBAP1	1.79E−10
	filamin A interacting protein 1	FILIP1	1.83E−10
	mitogen-activated protein kinase-activated protein kinase 2	MAPKAPK2	1.84E−10
	fibrillarin	FBL	1.86E−10
	PAK1 interacting protein 1	PAK1IP1	1.86E−10
	lin-7 homolog B (C. elegans)	LIN7B	2.04E−10
	chondroitin sulfate proteoglycan 5 (neuroglycan C)	CSPG5	2.10E−10
	microtubule-associated protein tau	MAPT	2.10E−10
	CNKSR family member 3	CNKSR3	2.10E−10
	tachykinin, precursor 1	TAC1	2.13E−10
	Ras protein-specific guanine nucleotide-releasing factor 1	RASGRF1	2.14E−10
	FERM and PDZ domain containing 1	FRMPD1	2.15E−10
	cytochrome P450, family 2, subfamily D, polypeptide 6	CYP2D6	2.16E−10
	EPH receptor B1	EPHB1	2.20E−10
	neurensin 2	NRSN2	2.24E−10
	ATP-binding cassette, sub-family B (MDR/TAP), member 9	ABCB9	2.24E−10
	3-oxoacid CoA transferase 1	OXCT1	2.28E−10
	RAN binding protein 2	RANBP2	2.35E−10
	melanoma cell adhesion molecule	MCAM	2.40E−10
	cell growth regulator with EF-hand domain 1	CGREF1	2.41E−10
	synaptotagmin III	SYT3	2.41E−10
	E2F transcription factor 5, p130-binding	E2F5	2.51E−10
	transmembrane and coiled-coil domain family 2	TMCC2	2.57E−10
	protein-L-isoaspartate (D-aspartate) O-methyltransferase	PCMT1	2.58E−10
	stress-associated endoplasmic reticulum protein 1	SERP1	2.60E−10
	pim-3 oncogene	PIM3	2.61E−10
	calcium regulated heat stable protein 1, 24kDa	CARHSP1	2.61E−10
	glutamate receptor, ionotropic, AMPA 2	GRIA2	2.65E−10
	SRY (sex determining region Y)-box 4	SOX4	2.67E−10
	solute carrier family 16, member 6 (monocarboxylic acid transporter 7)	SLC16A6	2.69E−10
	PDZ and LIM domain 7 (enigma)	PDLIM7	2.93E−10
	ribosome binding protein 1 homolog 180kDa (dog)	RRBP1	2.95E−10
	TRK-fused gene	TFG	3.00E−10
	hydroxyacyl-CoA dehydrogenase	HADH	3.09E−10
	ubiquitin specific peptidase 36	USP36	3.10E−10
	lectin, galactoside-binding, soluble, 9B	LGALS9B	3.16E−10
	protein tyrosine phosphatase, receptor type, R	PTPRR	3.17E−10
	phospholipase C, eta 2	PLCH2	3.22E−10
	zinc finger protein 362	ZNF362	3.24E−10
	cyclin-dependent kinase inhibitor 3	CDKN3	3.27E−10
	solute carrier family 39 (zinc transporter), member 1	SLC39A1	3.36E−10
	RAB11B, member RAS oncogene family	RAB11B	3.37E−10
	chromogranin A (parathyroid secretory protein 1)	CHGA	3.50E−10
	deoxyhypusine synthase	DHPS	3.62E−10
	neurexophilin 1	NXPH1	3.67E−10
	runt-related transcription factor 1	RUNX1	3.73E−10
	tyrosyl-tRNA synthetase	YARS	3.77E−10
	neuronal PAS domain protein 2	NPAS2	3.80E−10
	secretion regulating guanine nucleotide exchange factor	SERGEF	3.84E−10
	ADP-ribosylation factor 4	ARF4	3.85E−10
	G protein-coupled receptor kinase 5	GRK5	3.86E−10
	SREBF chaperone	SCAP	4.03E−10
	programmed cell death 4 (neoplastic transformation inhibitor)	PDCD4	4.04E−10
	deltex 3-like (Drosophila)	DTX3L	4.14E−10
	mesencephalic astrocyte-derived neurotrophic factor	MANF	4.19E−10
	exportin 1 (CRM1 homolog, yeast)	XPO1	4.22E−10
	2',3'-cyclic nucleotide 3' phosphodiesterase	CNP	4.22E−10
	solute carrier family 6 (neurotransmitter transporter, GABA), member 1	SLC6A1	4.23E−10
	SMEK homolog 1, suppressor of mek1 (Dictyostelium)	SMEK1	4.24E−10
	potassium intermediate/small conductance calcium-activated channel, subfamily N, member 2	KCNN2	4.38E−10
	phosphoinositide-3-kinase interacting protein 1	PIK3IP1	4.52E−10
	serine/arginine-rich splicing factor 9	SRSF9	4.61E−10
	nuclear factor (erythroid-derived 2)-like 2	NFE2L2	4.62E−10
	cystatin B (stefin B)	CSTB	4.67E−10
	Kruppel-like factor 4 (gut)	KLF4	4.75E−10
	mannosyl-oligosaccharide glucosidase	MOGS	4.77E−10
	ral guanine nucleotide dissociation stimulator-like 1	RGL1	4.78E−10
	septin 8	SEPT8	4.79E−10
	actin-binding Rho activating protein	ABRA	5.06E−10
	proline dehydrogenase (oxidase) 1	PRODH	5.10E−10
	EH-domain containing 3	EHD3	5.12E−10
	SEC24 family, member D (S. cerevisiae)	SEC24D	5.13E−10
	engulfment and cell motility 1	ELMO1	5.14E−10
	PTEN induced putative kinase 1	PINK1	5.29E−10
	CD9 molecule	CD9	5.47E−10
	ankyrin repeat domain 12	ANKRD12	5.61E−10
	CTTNBP2 N-terminal like	CTTNBP2NL	5.72E−10
	amiloride-sensitive cation channel 2, neuronal	ACCN2	5.80E−10
	C-type lectin domain family 7, member A	CLEC7A	5.80E−10
	UTP3, small subunit (SSU) processome component, homolog (S. cerevisiae)	UTP3	5.80E−10
	glyceronephosphate O-acyltransferase	GNPAT	5.88E−10
	GTP binding protein 4	GTPBP4	5.89E−10
	myeloid/lymphoid or mixed-lineage leukemia (trithorax homolog, Drosophila); translocated to, 6	MLLT6	5.94E−10
	PR domain containing 2, with ZNF domain	PRDM2	5.94E−10
	serum/glucocorticoid regulated kinase 1	SGK1	5.95E−10
	PYD and CARD domain containing	PYCARD	5.97E−10
	cholinergic receptor, nicotinic, alpha 7	CHRNA7	6.15E−10
	plexin B1	PLXNB1	6.25E−10
	phospholipid transfer protein	PLTP	6.31E−10
	heat shock 10kDa protein 1 (chaperonin 10)	HSPE1	6.47E−10
	complement component 5a receptor 1	C5AR1	6.52E−10
	hematological and neurological expressed 1-like	HN1L	6.60E−10
	serine incorporator 2	SERINC2	6.73E−10
	guanine nucleotide binding protein (G protein), alpha inhibiting activity polypeptide 3	GNAI3	6.73E−10
	phospholipase A2, group VI (cytosolic, calcium-independent)	PLA2G6	6.76E−10
	deformed epidermal autoregulatory factor 1 (Drosophila)	DEAF1	6.79E−10
	ubiquitin-conjugating enzyme E2F (putative)	UBE2F	7.01E−10
	ADP-ribosylation factor-like 4D	ARL4D	7.03E−10
	transmembrane protein 14A	TMEM14A	7.24E−10
	CCAAT/enhancer binding protein (C/EBP), zeta	CEBPZ	7.25E−10
	par-6 partitioning defective 6 homolog alpha (C. elegans)	PARD6A	7.26E−10
	ubiquitin-conjugating enzyme E2D 3 (UBC4/5 homolog, yeast)	Ube2d3	7.26E−10
	D-dopachrome tautomerase	DDT	7.27E−10
	Ly1 antibody reactive homolog (mouse)	LYAR	7.37E−10
	thrombospondin, type I, domain containing 7B	THSD7B	7.45E−10
	stomatin	STOM	7.54E−10
	oxidized low density lipoprotein (lectin-like) receptor 1	OLR1	7.56E−10
	procollagen-lysine, 2-oxoglutarate 5-dioxygenase 3	PLOD3	7.68E−10
	THO complex 7 homolog (Drosophila)	THOC7	7.83E−10
	G protein-coupled receptor, family C, group 5, member B	GPRC5B	7.89E−10
	myosin, light chain 1, alkali; skeletal, fast	MYL1	7.91E−10
	leucine rich repeat transmembrane neuronal 1	LRRTM1	8.04E−10
	dispatched homolog 2 (Drosophila)	DISP2	8.05E−10
	potassium voltage-gated channel, shaker-related subfamily, member 1 (episodic ataxia with myokymia)	KCNA1	8.17E−10
	sodium channel, voltage-gated, type II, alpha subunit	SCN2A	8.37E−10
	phosphodiesterase 4D, cAMP-specific	PDE4D	8.63E−10
	protein kinase C, delta	PRKCD	8.78E−10
	serine palmitoyltransferase, long chain base subunit 2	SPTLC2	8.94E−10
	KIAA0146	KIAA0146	9.06E−10
	eukaryotic translation initiation factor 5A	EIF5A	9.31E−10
	egl nine homolog 1 (C. elegans)	EGLN1	9.44E−10
	interleukin 4 receptor	IL4R	9.45E−10
	IQ motif containing GTPase activating protein 1	IQGAP1	9.51E−10
	calcium channel, voltage-dependent, beta 3 subunit	CACNB3	9.60E−10
	ankyrin 3, node of Ranvier (ankyrin G)	ANK3	9.61E−10
	chromobox homolog 6	CBX6	9.66E−10
	interleukin 6 receptor	IL6R	1.02E−09
	purinergic receptor P2Y, G-protein coupled, 12	P2RY12	1.02E−09
	nucleoporin 205kDa	NUP205	1.02E−09
	erythrocyte membrane protein band 4.1-like 3	EPB41L3	1.03E−09
	L1 cell adhesion molecule	L1CAM	1.05E−09
	HOP homeobox	HOPX	1.06E−09
	immediate early response 5	IER5	1.08E−09
	ATP-binding cassette, sub-family G (WHITE), member 1	ABCG1	1.10E−09
	pyruvate dehyrogenase phosphatase catalytic subunit 1	PDP1	1.11E−09
	ring finger protein 149	RNF149	1.18E−09
	slit homolog 2 (Drosophila)	SLIT2	1.21E−09
	neuritin 1	NRN1	1.30E−09
	glycerol-3-phosphate dehydrogenase 1 (soluble)	GPD1	1.30E−09
	regulator of G-protein signaling 10	RGS10	1.34E−09
	macrophage migration inhibitory factor (glycosylation-inhibiting factor)	MIF	1.34E−09
	cysteine/histidine-rich 1	CYHR1	1.36E−09
	peripheral myelin protein 22	PMP22	1.37E−09
	prostaglandin E synthase	PTGES	1.38E−09
	glutamate receptor, ionotrophic, AMPA 3	GRIA3	1.39E−09
	adrenomedullin	ADM	1.40E−09
	DEAD (Asp-Glu-Ala-Asp) box polypeptide 21	DDX21	1.41E−09
	thyrotrophic embryonic factor	TEF	1.41E−09
	parathyroid hormone-like hormone	PTHLH	1.43E−09
	intermediate filament family orphan 1	IFFO1	1.45E−09
	ribonucleoprotein, PTB-binding 2	RAVER2	1.45E−09
	phospholipase C, beta 1 (phosphoinositide-specific)	PLCB1	1.46E−09
	pleiomorphic adenoma gene-like 1	PLAGL1	1.56E−09
	protocadherin 10	PCDH10	1.56E−09
	phosphodiesterase 2A, cGMP-stimulated	PDE2A	1.57E−09
	CDC42 small effector 1	CDC42SE1	1.57E−09
	tropomodulin 3 (ubiquitous)	TMOD3	1.58E−09
	kinase D-interacting substrate, 220kDa	KIDINS220	1.59E−09
	sushi domain containing 2	SUSD2	1.60E−09
	dipeptidyl-peptidase 10 (non-functional)	DPP10	1.61E−09
	RAB3A, member RAS oncogene family	RAB3A	1.61E−09
	TGF-beta activated kinase 1/MAP3K7 binding protein 1	TAB1	1.65E−09
	BCL2/adenovirus E1B 19kDa interacting protein 2	BNIP2	1.65E−09
	G protein-coupled receptor 83	GPR83	1.67E−09
	aggrecan	ACAN	1.69E−09
	cAMP responsive element binding protein-like 2	CREBL2	1.71E−09
	myotubularin related protein 2	MTMR2	1.72E−09
	golgi membrane protein 1	GOLM1	1.73E−09
	nuclear factor of kappa light polypeptide gene enhancer in B-cells 1	NFKB1	1.74E−09
	pleckstrin homology-like domain, family A, member 1	PHLDA1	1.76E−09
	chromosome X open reading frame 56	CXorf56	1.76E−09
	fibroblast growth factor receptor 3	FGFR3	1.79E−09
	isopentenyl-diphosphate delta isomerase 1	IDI1	1.80E−09
	ATP-binding cassette, sub-family E (OABP), member 1	ABCE1	1.80E−09
	Sec23 homolog B (S. cerevisiae)	SEC23B	1.86E−09
	DEAD (Asp-Glu-Ala-Asp) box polypeptide 50	DDX50	1.89E−09
	vesicular, overexpressed in cancer, prosurvival protein 1	VOPP1	1.90E−09
	diacylglycerol O-acyltransferase 1	DGAT1	1.92E−09
	glutamate receptor, ionotropic, kainate 2	GRIK2	1.94E−09
	tripartite motif-containing 46	TRIM46	2.01E−09
	OTU domain, ubiquitin aldehyde binding 2	OTUB2	2.01E−09
	TIMP metallopeptidase inhibitor 4	TIMP4	2.05E−09
	mitogen-activated protein kinase 1	MAPK1	2.07E−09
	peroxisomal biogenesis factor 13	PEX13	2.08E−09
	WD repeat domain 1	WDR1	2.09E−09
	potassium intermediate/small conductance calcium-activated channel, subfamily N, member 3	KCNN3	2.09E−09
	polyhomeotic homolog 2 (Drosophila)	PHC2	2.16E−09
	beta-1,3-glucuronyltransferase 2 (glucuronosyltransferase S)	B3GAT2	2.18E−09
	ST3 beta-galactoside alpha-2,3-sialyltransferase 2	ST3GAL2	2.25E−09
	zer-1 homolog (C. elegans)	ZER1	2.34E−09
	breast carcinoma amplified sequence 3	BCAS3	2.36E−09
	DEAD (Asp-Glu-Ala-Asp) box polypeptide 10	DDX10	2.39E−09
	corticotropin releasing hormone	CRH	2.40E−09
	activin A receptor, type IC	ACVR1C	2.43E−09
	trophoblast glycoprotein	TPBG	2.47E−09
	filamin A, alpha	FLNA	2.50E−09
	protein kinase, cAMP-dependent, regulatory, type II, beta	PRKAR2B	2.53E−09
	S100 calcium binding protein A6	S100A6	2.55E−09
	solute carrier family 25 (mitochondrial carrier; phosphate carrier), member 25	SLC25A25	2.60E−09
	solute carrier family 7 (cationic amino acid transporter, y+ system), member 4	SLC7A4	2.60E−09
	synaptotagmin-like 2	SYTL2	2.61E−09
	solute carrier family 12 (potassium/chloride transporter), member 5	SLC12A5	2.61E−09
	F-box protein 38	FBXO38	2.62E−09
	RWD domain containing 4	RWDD4	2.66E−09
	transducin-like enhancer of split 2 (E(sp1) homolog, Drosophila)	TLE2	2.70E−09
	PQ loop repeat containing 1	PQLC1	2.73E−09
	ATP-binding cassette, sub-family A (ABC1), member 2	ABCA2	2.79E−09
	heat shock 60kDa protein 1 (chaperonin)	HSPD1	2.90E−09
	mediator complex subunit 24	MED24	2.91E−09
	peptidylprolyl isomerase G (cyclophilin G)	PPIG	2.91E−09
	UDP-Gal:betaGlcNAc beta 1,4- galactosyltransferase, polypeptide 6	B4GALT6	2.95E−09
	glutamate receptor, metabotropic 3	GRM3	2.97E−09
	TAF9 RNA polymerase II, TATA box binding protein (TBP)-associated factor, 32kDa	TAF9	3.02E−09
	dynein, cytoplasmic 1, intermediate chain 1	DYNC1I1	3.13E−09
	chloride channel 2	CLCN2	3.13E−09
	monoamine oxidase B	MAOB	3.18E−09
	importin 5	IPO5	3.21E−09
	potassium voltage-gated channel, Shal-related subfamily, member 2	KCND2	3.22E−09
	guanine nucleotide binding protein (G protein), gamma 12	GNG12	3.24E−09
	sorting nexin 7	SNX7	3.24E−09
	zinc finger, AN1-type domain 2A	ZFAND2A	3.24E−09
	proteasome (prosome, macropain) 26S subunit, ATPase, 4	PSMC4	3.40E−09
	coiled-coil-helix-coiled-coil-helix domain containing 10	CHCHD10	3.41E−09
	cryptochrome 1 (photolyase-like)	CRY1	3.42E−09
	major histocompatibility complex, class II, DM alpha	HLA-DMA	3.45E−09
	coiled-coil domain containing 6	CCDC6	3.46E−09
	chromosome 9 open reading frame 89	C9orf89	3.47E−09
	MTOR associated protein, LST8 homolog (S. cerevisiae)	MLST8	3.47E−09
	calcium/calmodulin-dependent protein kinase kinase 2, beta	CAMKK2	3.47E−09
	G protein-coupled receptor 182	GPR182	3.47E−09
	adenosine kinase	ADK	3.47E−09
	occludin	OCLN	3.63E−09
	stromal cell-derived factor 2-like 1	SDF2L1	3.63E−09
	A kinase (PRKA) anchor protein 13	AKAP13	3.72E−09
	poly(rC) binding protein 3	PCBP3	3.81E−09
	seizure related 6 homolog (mouse)-like 2	SEZ6L2	3.83E−09
	T-cell acute lymphocytic leukemia 1	TAL1	3.85E−09
	peptidylprolyl isomerase B (cyclophilin B)	PPIB	3.94E−09
	adaptor protein, phosphotyrosine interaction, PH domain and leucine zipper containing 2	APPL2	3.98E−09
	eukaryotic elongation factor-2 kinase	EEF2K	3.99E−09
	RAB7, member RAS oncogene family-like 1	RAB7L1	4.01E−09
	protein phosphatase 2, regulatory subunit B', epsilon isoform	PPP2R5E	4.01E−09
	CD86 molecule	CD86	4.03E−09
	integrin, beta 1 (fibronectin receptor, beta polypeptide, antigen CD29 includes MDF2, MSK12)	ITGB1	4.08E−09
	ATPase, Na+/K+ transporting, alpha 2 polypeptide	ATP1A2	4.09E−09
	BCL2-related ovarian killer	BOK	4.18E−09
	tubulin, gamma complex associated protein 3	TUBGCP3	4.22E−09
	pleckstrin and Sec7 domain containing 3	PSD3	4.25E−09
	chromosome 9 open reading frame 86	C9orf86	4.31E−09
	BCL2-associated athanogene	BAG1	4.31E−09
	growth differentiation factor 11	GDF11	4.32E−09
	abhydrolase domain containing 6	ABHD6	4.34E−09
	serum response factor (c-fos serum response element-binding transcription factor)	SRF	4.37E−09
	phosphatidylinositol transfer protein, beta	PITPNB	4.50E−09
	transforming growth factor, beta 1	TGFB1	4.57E−09
	Rho GDP dissociation inhibitor (GDI) beta	ARHGDIB	4.61E−09
	transmembrane protein 132A	TMEM132A	4.62E−09
	amyloid beta (A4) precursor protein-binding, family B, member 1 (Fe65)	APBB1	4.67E−09
	golgi-associated, gamma adaptin ear containing, ARF binding protein 2	GGA2	4.70E−09
	MAD2L1 binding protein	MAD2L1BP	4.71E−09
	death-associated protein kinase 1	DAPK1	4.79E−09
	secreted phosphoprotein 1	SPP1	4.86E−09
	ubiquitin-like modifier activating enzyme 5	UBA5	4.88E−09
	chaperonin containing TCP1, subunit 5 (epsilon)	CCT5	4.90E−09
	protein disulfide isomerase family A, member 4	PDIA4	4.94E−09
	chaperonin containing TCP1, subunit 3 (gamma)	CCT3	4.94E−09
	metadherin	MTDH	5.07E−09
	Hermansky-Pudlak syndrome 3	HPS3	5.07E−09
	poly(A) binding protein, nuclear 1	PABPN1	5.11E−09
	phospholipase A2, group IVA (cytosolic, calcium-dependent)	PLA2G4A	5.16E−09
	zinc ribbon domain containing 1	ZNRD1	5.26E−09
	interleukin 1 receptor accessory protein	IL1RAP	5.28E−09
	glutathione S-transferase kappa 1	GSTK1	5.34E−09
	proteasome (prosome, macropain) activator subunit 4	PSME4	5.37E−09
	CD3e molecule, epsilon associated protein	CD3EAP	5.38E−09
	v-myc myelocytomatosis viral oncogene homolog 1, lung carcinoma derived (avian)	MYCL1	5.56E−09
	glutaryl-CoA dehydrogenase	GCDH	5.60E−09
	seven in absentia homolog 2 (Drosophila)	SIAH2	5.64E−09
	RAB3D, member RAS oncogene family	RAB3D	5.64E−09
	zinc finger CCCH-type containing 15	ZC3H15	5.67E−09
	TEK tyrosine kinase, endothelial	TEK	5.69E−09
	prostate tumor overexpressed 1	PTOV1	5.75E−09
	BCL2/adenovirus E1B 19kDa interacting protein 3-like	BNIP3L	5.78E−09
	poly(A) polymerase alpha	PAPOLA	5.88E−09
	solute carrier family 7 (cationic amino acid transporter, y+ system), member 1	SLC7A1	5.92E−09
	NADH dehydrogenase (ubiquinone) 1 alpha subcomplex, 5, 13kDa	NDUFA5	5.92E−09
	rearranged L-myc fusion	RLF	5.94E−09
	regulator of G-protein signaling 14	RGS14	6.03E−09
	thioredoxin	TXN	6.06E−09
	homocysteine-inducible, endoplasmic reticulum stress-inducible, ubiquitin-like domain member 1	HERPUD1	6.08E−09
	interferon gamma receptor 1	IFNGR1	6.16E−09
	fibroblast growth factor receptor 2	FGFR2	6.17E−09
	MYB binding protein (P160) 1a	MYBBP1A	6.29E−09
	period homolog 1 (Drosophila)	PER1	6.35E−09
	Kruppel-like factor 10	KLF10	6.40E−09
	phosphatidylinositol binding clathrin assembly protein	PICALM	6.44E−09
	drebrin 1	DBN1	6.45E−09
	actin related protein 2/3 complex, subunit 2, 34kDa	ARPC2	6.51E−09
	protocadherin 20	PCDH20	6.52E−09
	ubiquitin-conjugating enzyme E2Q family member 2	UBE2Q2	6.57E−09
	t-complex 1	TCP1	6.71E−09
	glucosaminyl (N-acetyl) transferase 2, I-branching enzyme (I blood group)	GCNT2	6.73E−09
	legumain	LGMN	6.74E−09
	SH3-domain GRB2-like endophilin B1	SH3GLB1	6.77E−09
	minichromosome maintenance complex component 4	MCM4	6.80E−09
	calcyon neuron-specific vesicular protein	CALY	6.84E−09
	protein phosphatase 1, regulatory (inhibitor) subunit 1B	PPP1R1B	6.94E−09
	KIAA0020	KIAA0020	7.01E−09
	TBC1 domain family, member 9 (with GRAM domain)	TBC1D9	7.02E−09
	potassium channel, subfamily K, member 10	KCNK10	7.06E−09
	oligonucleotide/oligosaccharide-binding fold containing 2A	OBFC2A	7.06E−09
	spermatogenesis associated, serine-rich 2-like	SPATS2L	7.27E−09
	Cdk5 and Abl enzyme substrate 1	CABLES1	7.68E−09
	Rho guanine nucleotide exchange factor (GEF) 4	ARHGEF4	7.81E−09
	vacuolar protein sorting 37 homolog B (S. cerevisiae)	VPS37B	7.93E−09
	fibroblast growth factor receptor 1	FGFR1	8.06E−09
	spectrin repeat containing, nuclear envelope 1	SYNE1	8.11E−09
	growth arrest-specific 5 (non-protein coding)	GAS5	8.23E−09
	3'-phosphoadenosine 5'-phosphosulfate synthase 2	PAPSS2	8.30E−09
	protein tyrosine phosphatase, receptor type, A	PTPRA	8.39E−09
	glutamate receptor interacting protein 1	GRIP1	8.39E−09
	unc-119 homolog (C. elegans)	UNC119	8.41E−09
	snail homolog 1 (Drosophila)	SNAI1	8.45E−09
	stomatin (EPB72)-like 1	STOML1	8.47E−09
	diacylglycerol kinase, beta 90kDa	DGKB	8.49E−09
	CLK4-associating serine/arginine rich protein	CLASRP	9.33E−09
	chromosome 1 open reading frame 128	C1orf128	9.59E−09
	retinoblastoma binding protein 7	RBBP7	9.96E−09
	DDB1 and CUL4 associated factor 12-like 1	DCAF12L1	1.00E−08
	adducin 3 (gamma)	ADD3	1.02E−08
	sarcospan (Kras oncogene-associated gene)	SSPN	1.03E−08
	follistatin	FST	1.04E−08
	sterol O-acyltransferase 1	SOAT1	1.04E−08
	G protein-coupled receptor associated sorting protein 2	GPRASP2	1.06E−08
	sorbitol dehydrogenase	SORD	1.07E−08
	transducin (beta)-like 1 X-linked receptor 1	TBL1XR1	1.08E−08
	S-phase cyclin A-associated protein in the ER	SCAPER	1.08E−08
	prokineticin 2	PROK2	1.13E−08
	striatin, calmodulin binding protein 4	STRN4	1.13E−08
	heat shock 70kDa protein 9 (mortalin)	HSPA9	1.15E−08
	zinc finger protein 259	ZNF259	1.19E−08
	G-rich RNA sequence binding factor 1	GRSF1	1.20E−08
	CD83 molecule	CD83	1.23E−08
	furry homolog (Drosophila)	FRY	1.23E−08
	CDGSH iron sulfur domain 2	CISD2	1.24E−08
	pleckstrin homology domain containing, family F (with FYVE domain) member 1	PLEKHF1	1.25E−08
	numb homolog (Drosophila)-like	NUMBL	1.26E−08
	growth arrest-specific 6	GAS6	1.27E−08
	ecotropic viral integration site 5-like	EVI5L	1.30E−08
	solute carrier family 16, member 1 (monocarboxylic acid transporter 1)	SLC16A1	1.33E−08
	deltex homolog 4 (Drosophila)	DTX4	1.37E−08
	dipeptidyl-peptidase 8	DPP8	1.37E−08
	mitochondrial ribosomal protein L36	MRPL36	1.40E−08
	Shwachman-Bodian-Diamond syndrome	SBDS	1.41E−08
	heat shock 70kDa protein 12A	HSPA12A	1.43E−08
	Fas associated factor family member 2	FAF2	1.44E−08
	Fc fragment of IgG, low affinity IIa, receptor (CD32)	FCGR2A	1.45E−08
	solute carrier family 20 (phosphate transporter), member 1	SLC20A1	1.47E−08
	Fas apoptotic inhibitory molecule 2	FAIM2	1.48E−08
	splicing factor proline/glutamine-rich	SFPQ	1.48E−08
	A kinase (PRKA) anchor protein 8-like	AKAP8L	1.48E−08
	BCL6 corepressor	BCOR	1.49E−08
	thrombomodulin	THBD	1.50E−08
	integrin alpha FG-GAP repeat containing 1	ITFG1	1.53E−08
	numb homolog (Drosophila)	NUMB	1.54E−08
	spermidine synthase	SRM	1.55E−08
	spermatogenesis associated 5	SPATA5	1.56E−08
	peroxiredoxin 5	PRDX5	1.61E−08
