# Supplementary material for: Transcriptional responses of the nerve agent-sensitive brain regions amygdala, hippocampus, piriform cortex, septum, and thalamus following exposure to the organophosphonate anticholinesterase sarin
Source: J Neuroinflammation. 2011 Jul 21;8:84. doi: 10.1186/1742-2094-8-84 (PMC3180277; doi:10.1186/1742-2094-8-84)
Supplement: Additional file 4 — Top 800 significantly altered genes in hippocampus post-seizure onset used for gene ontology analysis. [file 1742-2094-8-84-S4.XLS]

## Sheet: Sheet0
	Top 800 Significantly Altered Genes in Hippocampus Post-Seizure Onset used for Gene Ontology Analysis
	Entrez Gene Name	Symbol	p-value
	transmembrane BAX inhibitor motif containing 1	TMBIM1	1.47E−21
	thyrotropin-releasing hormone	TRH	1.13E−20
	tubulin, beta 6	TUBB6	6.49E−20
	fibrillarin	FBL	1.94E−19
	doublecortin-like kinase 1	DCLK1	2.14E−19
	claudin 10	CLDN10	2.78E−19
	glutamyl-prolyl-tRNA synthetase	EPRS	6.79E−19
	prostaglandin-endoperoxide synthase 2 (prostaglandin G/H synthase and cyclooxygenase)	PTGS2	8.71E−19
	emerin	EMD	3.12E−18
	sulfiredoxin 1	SRXN1	3.20E−18
	prostate transmembrane protein, androgen induced 1	PMEPA1	9.46E−18
	chemokine (C-C motif) ligand 3	CCL3	2.04E−17
	cyclin-dependent kinase 2 associated protein 1	CDK2AP1	2.35E−17
	IMP (inosine 5'-monophosphate) dehydrogenase 2	IMPDH2	3.09E−17
	nuclear receptor subfamily 4, group A, member 3	NR4A3	3.24E−17
	aarF domain containing kinase 4	ADCK4	3.45E−17
	growth arrest and DNA-damage-inducible, beta	GADD45B	3.66E−17
	growth arrest and DNA-damage-inducible, alpha	GADD45A	5.30E−17
	shroom family member 2	SHROOM2	6.46E−17
	protocadherin 8	PCDH8	6.93E−17
	CD44 molecule (Indian blood group)	CD44	9.43E−17
	ATG16 autophagy related 16-like 1 (S. cerevisiae)	ATG16L1	1.25E−16
	solute carrier family 20 (phosphate transporter), member 1	SLC20A1	1.34E−16
	TIMP metallopeptidase inhibitor 1	TIMP1	1.43E−16
	BCL2-associated athanogene 3	BAG3	1.45E−16
	neuropeptide Y	NPY	1.47E−16
	phosphatidic acid phosphatase type 2B	PPAP2B	1.51E−16
	perilipin 2	PLIN2	1.78E−16
	glycerol-3-phosphate dehydrogenase 1 (soluble)	GPD1	2.29E−16
	midnolin	MIDN	2.53E−16
	chromosome 9 open reading frame 3	C9orf3	2.91E−16
	podoplanin	PDPN	2.95E−16
	G1 to S phase transition 1	GSPT1	2.97E−16
	Lix1 homolog (chicken)	LIX1	3.27E−16
	nudE nuclear distribution gene E homolog (A. nidulans)-like 1	NDEL1	3.29E−16
	matrix metallopeptidase 9 (gelatinase B, 92kDa gelatinase, 92kDa type IV collagenase)	MMP9	3.93E−16
	coenzyme Q10 homolog B (S. cerevisiae)	COQ10B	4.92E−16
	leucine rich repeat (in FLII) interacting protein 1	LRRFIP1	5.49E−16
	ADP-ribosylation factor 4	ARF4	5.81E−16
	signal transducer and activator of transcription 3 (acute-phase response factor)	STAT3	6.45E−16
	FBJ murine osteosarcoma viral oncogene homolog	FOS	6.64E−16
	twinfilin, actin-binding protein, homolog 1 (Drosophila)	TWF1	9.24E−16
	transmembrane protein 100	TMEM100	1.11E−15
	cAMP responsive element modulator	CREM	1.23E−15
	neuronal pentraxin II	NPTX2	1.48E−15
	S100 calcium binding protein A10	S100A10	1.58E−15
	sphingosine-1-phosphate receptor 1	S1PR1	1.61E−15
	growth factor receptor-bound protein 2	GRB2	1.63E−15
	family with sequence similarity 129, member B	FAM129B	1.72E−15
	E2F transcription factor 5, p130-binding	E2F5	2.15E−15
	syndecan 1	SDC1	2.75E−15
	metallothionein 1F	MT1F	3.60E−15
	CD14 molecule	CD14	4.10E−15
	activating transcription factor 4 (tax-responsive enhancer element B67)	ATF4	4.13E−15
	chemokine (C-C motif) ligand 7	CCL7	4.35E−15
	microtubule-associated protein, RP/EB family, member 1	MAPRE1	4.37E−15
	growth arrest and DNA-damage-inducible, gamma	GADD45G	5.01E−15
	phosphatidic acid phosphatase type 2A	PPAP2A	6.38E−15
	runt-related transcription factor 1	RUNX1	6.72E−15
	protein tyrosine phosphatase type IVA, member 1	PTP4A1	7.08E−15
	ariadne homolog, ubiquitin-conjugating enzyme E2 binding protein, 1 (Drosophila)	ARIH1	7.26E−15
	transmembrane protein 14A	TMEM14A	7.38E−15
	serine/threonine kinase 40	STK40	7.39E−15
	sortilin-related VPS10 domain containing receptor 3	SORCS3	7.68E−15
	Ras homolog enriched in brain	RHEB	7.84E−15
	regulator of calcineurin 1	RCAN1	8.80E−15
	nuclear factor of kappa light polypeptide gene enhancer in B-cells inhibitor, zeta	NFKBIZ	1.08E−14
	cysteine/histidine-rich 1	CYHR1	1.21E−14
	chloride intracellular channel 1	CLIC1	1.41E−14
	tumor necrosis factor, alpha-induced protein 6	TNFAIP6	1.51E−14
	CCR4-NOT transcription complex, subunit 6-like	CNOT6L	1.57E−14
	TP53 regulating kinase	TP53RK	1.64E−14
	PERP, TP53 apoptosis effector	PERP	1.69E−14
	solute carrier family 6 (neurotransmitter transporter, GABA), member 1	SLC6A1	1.71E−14
	moesin	MSN	1.75E−14
	TGFB-induced factor homeobox 1	TGIF1	1.83E−14
	polo-like kinase 2	PLK2	1.89E−14
	TIMP metallopeptidase inhibitor 4	TIMP4	2.01E−14
	plasminogen activator, tissue	PLAT	2.28E−14
	pre-B-cell leukemia homeobox 2	PBX2	2.92E−14
	glycoprotein (transmembrane) nmb	GPNMB	3.05E−14
	elongation factor, RNA polymerase II, 2	ELL2	3.05E−14
	RAN binding protein 2	RANBP2	3.38E−14
	oxidized low density lipoprotein (lectin-like) receptor 1	OLR1	3.72E−14
	chloride channel 4	CLCN4	3.82E−14
	CDC42 effector protein (Rho GTPase binding) 4	CDC42EP4	4.43E−14
	proenkephalin	PENK	4.64E−14
	dedicator of cytokinesis 10	DOCK10	4.73E−14
	ADAM metallopeptidase with thrombospondin type 1 motif, 1	ADAMTS1	5.56E−14
	phosphofructokinase, muscle	PFKM	5.96E−14
	Ly1 antibody reactive homolog (mouse)	LYAR	6.96E−14
	heat shock 105kDa/110kDa protein 1	HSPH1	7.13E−14
	cAMP-regulated phosphoprotein, 21kDa	ARPP21	7.26E−14
	ret proto-oncogene	RET	7.98E−14
	CCAAT/enhancer binding protein (C/EBP), delta	CEBPD	9.26E−14
	peroxisomal membrane protein 2, 22kDa	PXMP2	9.27E−14
	F-box protein 33	FBXO33	9.56E−14
	interleukin 11	IL11	1.01E−13
	Kv channel interacting protein 2	KCNIP2	1.12E−13
	poly(A) binding protein, cytoplasmic 4 (inducible form)	PABPC4	1.35E−13
	homer homolog 1 (Drosophila)	HOMER1	1.41E−13
	peptidylprolyl isomerase G (cyclophilin G)	PPIG	1.41E−13
	calcyon neuron-specific vesicular protein	CALY	1.68E−13
	proteasome (prosome, macropain) 26S subunit, ATPase, 4	PSMC4	1.73E−13
	proliferating cell nuclear antigen	PCNA	1.76E−13
	SRY (sex determining region Y)-box 11	SOX11	1.79E−13
	calponin 3, acidic	CNN3	1.83E−13
	secretogranin II	SCG2	1.85E−13
	sprouty homolog 2 (Drosophila)	SPRY2	2.09E−13
	ankyrin repeat domain 28	ANKRD28	2.31E−13
	mitogen-activated protein kinase kinase 6	MAP2K6	2.47E−13
	Rho/Rac guanine nucleotide exchange factor (GEF) 2	ARHGEF2	2.53E−13
	zinc finger, CCHC domain containing 12	ZCCHC12	2.58E−13
	myeloid cell leukemia sequence 1 (BCL2-related)	MCL1	2.61E−13
	chemokine (C-X-C motif) ligand 2	CXCL2	2.61E−13
	heterogeneous nuclear ribonucleoprotein F	HNRNPF	2.84E−13
	tyrosyl-tRNA synthetase	YARS	2.96E−13
	splA/ryanodine receptor domain and SOCS box containing 1	SPSB1	2.99E−13
	metallothionein 1E	MT1E	3.01E−13
	deiodinase, iodothyronine, type II	DIO2	3.10E−13
	importin 5	IPO5	3.29E−13
	heat shock 27kDa protein 1	HSPB1	3.43E−13
	protein tyrosine phosphatase, receptor type, E	PTPRE	3.44E−13
	aldehyde dehydrogenase 1 family, member L1	ALDH1L1	3.51E−13
	immediate early response 5-like	IER5L	3.58E−13
	GTP binding protein overexpressed in skeletal muscle	GEM	3.66E−13
	syndecan 4	SDC4	3.83E−13
	carbonic anhydrase XI	CA11	3.92E−13
	neurocalcin delta	NCALD	4.30E−13
	poly(A) polymerase alpha	PAPOLA	4.74E−13
	solute carrier organic anion transporter family, member 1A2	SLCO1A2	4.90E−13
	peroxisomal biogenesis factor 13	PEX13	4.92E−13
	RNA (guanine-9-) methyltransferase domain containing 1	RG9MTD1	5.11E−13
	transmembrane and coiled-coil domain family 2	TMCC2	5.14E−13
	von Hippel-Lindau tumor suppressor	VHL	5.70E−13
	erbb2 interacting protein	ERBB2IP	5.75E−13
	spermatogenesis associated, serine-rich 2-like	SPATS2L	5.82E−13
	chaperonin containing TCP1, subunit 4 (delta)	CCT4	5.96E−13
	S100 calcium binding protein A1	S100A1	6.09E−13
	GDNF family receptor alpha 1	GFRA1	6.25E−13
	solute carrier family 39 (zinc transporter), member 6	SLC39A6	6.28E−13
	v-myc myelocytomatosis viral oncogene homolog 1, lung carcinoma derived (avian)	MYCL1	6.28E−13
	dynein, cytoplasmic 1, intermediate chain 1	DYNC1I1	6.30E−13
	inositol 1,4,5-trisphosphate 3-kinase C	ITPKC	6.46E−13
	splicing factor proline/glutamine-rich	SFPQ	6.57E−13
	CTTNBP2 N-terminal like	CTTNBP2NL	6.67E−13
	prolyl 4-hydroxylase, alpha polypeptide III	P4HA3	6.73E−13
	ADP-ribosylation factor 6	ARF6	6.77E−13
	TSC22 domain family, member 3	TSC22D3	6.94E−13
	GLIS family zinc finger 2	GLIS2	7.74E−13
	Y box binding protein 1	YBX1	7.83E−13
	DnaJ (Hsp40) homolog, subfamily B, member 5	DNAJB5	7.90E−13
	ras homolog gene family, member Q	RHOQ	8.17E−13
	myosin VB	MYO5B	8.49E−13
	insulin-like growth factor binding protein 5	IGFBP5	8.53E−13
	ubiquitin-like modifier activating enzyme 2	UBA2	8.82E−13
	VGF nerve growth factor inducible	VGF	8.86E−13
	potassium channel tetramerisation domain containing 4	KCTD4	9.92E−13
	heat shock 22kDa protein 8	HSPB8	1.04E−12
	sorting nexin 18	SNX18	1.07E−12
	ribonuclease/angiogenin inhibitor 1	RNH1	1.18E−12
	growth arrest-specific 5 (non-protein coding)	GAS5	1.21E−12
	RING1 and YY1 binding protein	RYBP	1.22E−12
	Rho guanine nucleotide exchange factor (GEF) 25	ARHGEF25	1.25E−12
	plexin B1	PLXNB1	1.27E−12
	zinc ribbon domain containing 1	ZNRD1	1.30E−12
	numb homolog (Drosophila)-like	NUMBL	1.33E−12
	G protein-coupled receptor 83	GPR83	1.33E−12
	ras homolog gene family, member C	RHOC	1.36E−12
	EBNA1 binding protein 2	EBNA1BP2	1.40E−12
	brain-derived neurotrophic factor	BDNF	1.47E−12
	myeloid differentiation primary response gene (88)	MYD88	1.48E−12
	serum/glucocorticoid regulated kinase 1	SGK1	1.49E−12
	asparaginyl-tRNA synthetase	NARS	1.52E−12
	eukaryotic translation initiation factor 6	EIF6	1.56E−12
	family with sequence similarity 189, member B	FAM189B	1.58E−12
	ring finger protein 149	RNF149	1.62E−12
	proprotein convertase subtilisin/kexin type 1	PCSK1	1.63E−12
	dolichyl-phosphate mannosyltransferase polypeptide 1, catalytic subunit	DPM1	1.72E−12
	bromodomain adjacent to zinc finger domain, 1A	BAZ1A	1.77E−12
	pyruvate dehyrogenase phosphatase catalytic subunit 1	PDP1	1.85E−12
	tetraspanin 17	TSPAN17	1.90E−12
	5-hydroxytryptamine (serotonin) receptor 1A	HTR1A	1.93E−12
	tumor protein, translationally-controlled 1	TPT1	1.99E−12
	folate hydrolase (prostate-specific membrane antigen) 1	FOLH1	2.09E−12
	activin A receptor, type I	ACVR1	2.12E−12
	mitogen-activated protein kinase kinase 3	MAP2K3	2.21E−12
	eukaryotic translation initiation factor 3, subunit J	EIF3J	2.24E−12
	enhancer of yellow 2 homolog (Drosophila)	ENY2	2.27E−12
	guanylate cyclase 1, soluble, alpha 3	GUCY1A3	2.36E−12
	small nuclear ribonucleoprotein polypeptide G	SNRPG	2.45E−12
	poly(rC) binding protein 3	PCBP3	2.56E−12
	glutamate receptor, metabotropic 1	GRM1	2.83E−12
	jun proto-oncogene	JUN	2.90E−12
	gap junction protein, beta 6, 30kDa	GJB6	2.94E−12
	TCDD-inducible poly(ADP-ribose) polymerase	TIPARP	2.95E−12
	H19, imprinted maternally expressed transcript (non-protein coding)	H19	3.02E−12
	protein phosphatase 1, regulatory (inhibitor) subunit 15A	PPP1R15A	3.07E−12
	serine/threonine kinase receptor associated protein	STRAP	3.12E−12
	synaptotagmin binding, cytoplasmic RNA interacting protein	SYNCRIP	3.36E−12
	lysyl oxidase	LOX	3.45E−12
	monoamine oxidase B	MAOB	3.52E−12
	glycyl-tRNA synthetase	GARS	3.53E−12
	thyrotrophic embryonic factor	TEF	3.80E−12
	eukaryotic translation initiation factor 3, subunit G	EIF3G	3.87E−12
	KIAA0146	KIAA0146	3.87E−12
	tenascin C	TNC	3.94E−12
	secretion regulating guanine nucleotide exchange factor	SERGEF	4.07E−12
	glial fibrillary acidic protein	GFAP	4.11E−12
	peroxiredoxin 6	PRDX6	4.28E−12
	DnaJ (Hsp40) homolog, subfamily B, member 11	DNAJB11	4.30E−12
	G protein-coupled receptor, family C, group 5, member B	GPRC5B	4.38E−12
	microtubule-associated protein tau	MAPT	4.49E−12
	immediate early response 5	IER5	4.58E−12
	cytidine monophosphate (UMP-CMP) kinase 2, mitochondrial	CMPK2	4.62E−12
	epithelial cell adhesion molecule	EPCAM	4.89E−12
	SMEK homolog 1, suppressor of mek1 (Dictyostelium)	SMEK1	5.00E−12
	Kruppel-like factor 15	KLF15	5.10E−12
	RAB26, member RAS oncogene family	RAB26	5.15E−12
	protein kinase, cAMP-dependent, catalytic, alpha	PRKACA	5.18E−12
	S100 calcium binding protein A13	S100A13	5.19E−12
	beta-1,3-glucuronyltransferase 2 (glucuronosyltransferase S)	B3GAT2	5.36E−12
	caspase 3, apoptosis-related cysteine peptidase	CASP3	5.41E−12
	serine incorporator 2	SERINC2	5.51E−12
	5-hydroxytryptamine (serotonin) receptor 5B	HTR5B	5.52E−12
	cornichon homolog 4 (Drosophila)	CNIH4	5.63E−12
	solute carrier family 39 (zinc transporter), member 14	SLC39A14	5.82E−12
	inositol polyphosphate-5-phosphatase, 40kDa	INPP5A	5.92E−12
	Ras-like without CAAX 2	RIT2	5.92E−12
	cell growth regulator with EF-hand domain 1	CGREF1	5.94E−12
	phosphatidylinositol binding clathrin assembly protein	PICALM	6.01E−12
	RNA binding motif protein 17	RBM17	6.13E−12
	pellino homolog 1 (Drosophila)	PELI1	6.28E−12
	A kinase (PRKA) anchor protein 7	AKAP7	6.29E−12
	nuclear respiratory factor 1	NRF1	6.39E−12
	RAP1B, member of RAS oncogene family	RAP1B	6.46E−12
	phospholipase A2, group IVA (cytosolic, calcium-dependent)	PLA2G4A	6.54E−12
	arginine vasopressin	AVP	6.60E−12
	cyclin M3	CNNM3	6.86E−12
	D site of albumin promoter (albumin D-box) binding protein	DBP	7.08E−12
	coiled-coil domain containing 6	CCDC6	7.22E−12
	erythrocyte membrane protein band 4.1-like 3	EPB41L3	7.26E−12
	oligodendrocyte myelin glycoprotein	OMG	7.44E−12
	chromosome 14 open reading frame 4	C14orf4	7.57E−12
	3'-phosphoadenosine 5'-phosphosulfate synthase 2	PAPSS2	7.62E−12
	furin (paired basic amino acid cleaving enzyme)	FURIN	7.82E−12
	MAD2L1 binding protein	MAD2L1BP	7.89E−12
	solute carrier family 38, member 2	SLC38A2	8.00E−12
	ring finger protein 114	RNF114	8.24E−12
	Kruppel-like factor 10	KLF10	8.47E−12
	cyclin H	CCNH	8.68E−12
	DPH3, KTI11 homolog (S. cerevisiae)	DPH3	8.72E−12
	regulator of G-protein signaling 2, 24kDa	RGS2	8.94E−12
	solute carrier family 2 (facilitated glucose transporter), member 1	SLC2A1	9.09E−12
	regulator of G-protein signaling 12	RGS12	9.18E−12
	cardiotrophin-like cytokine factor 1	CLCF1	9.41E−12
	EMI domain containing 1	EMID1	9.60E−12
	isopentenyl-diphosphate delta isomerase 1	IDI1	9.74E−12
	protein tyrosine phosphatase, non-receptor type 12	PTPN12	9.89E−12
	antizyme inhibitor 1	AZIN1	9.96E−12
	ornithine decarboxylase 1	ODC1	1.01E−11
	interferon regulatory factor 8	IRF8	1.02E−11
	aldehyde dehydrogenase 18 family, member A1	ALDH18A1	1.03E−11
	carbohydrate sulfotransferase 10	CHST10	1.08E−11
	proteasome (prosome, macropain) subunit, beta type, 2	PSMB2	1.08E−11
	lectin, galactoside-binding, soluble, 3	LGALS3	1.10E−11
	prolyl 4-hydroxylase, beta polypeptide	P4HB	1.10E−11
	ATP-binding cassette, sub-family D (ALD), member 2	ABCD2	1.10E−11
	lectin, galactoside-binding, soluble, 9B	LGALS9B	1.12E−11
	CCAAT/enhancer binding protein (C/EBP), beta	CEBPB	1.16E−11
	ubiquitin-conjugating enzyme E2D 3 (UBC4/5 homolog, yeast)	Ube2d3	1.25E−11
	H2A histone family, member Z	H2AFZ	1.35E−11
	CASP8 and FADD-like apoptosis regulator	CFLAR	1.43E−11
	SMAD family member 1	SMAD1	1.48E−11
	tumor necrosis factor receptor superfamily, member 1A	TNFRSF1A	1.50E−11
	proteolipid protein 2 (colonic epithelium-enriched)	PLP2	1.51E−11
	cryptochrome 2 (photolyase-like)	CRY2	1.56E−11
	lamin A/C	LMNA	1.57E−11
	UDP-Gal:betaGlcNAc beta 1,4- galactosyltransferase, polypeptide 5	B4GALT5	1.74E−11
	Sec61 gamma subunit	SEC61G	1.76E−11
	adenosine kinase	ADK	1.77E−11
	G protein-coupled receptor associated sorting protein 1	GPRASP1	1.79E−11
	lon peptidase 1, mitochondrial	LONP1	1.79E−11
	RNA binding motif protein 8A	RBM8A	1.81E−11
	syntabulin (syntaxin-interacting)	SYBU	1.92E−11
	ribosomal protein L27	RPL27	1.94E−11
	adenine phosphoribosyltransferase	APRT	1.94E−11
	TYRO protein tyrosine kinase binding protein	TYROBP	1.95E−11
	deoxythymidylate kinase (thymidylate kinase)	DTYMK	1.95E−11
	PDZ and LIM domain 4	PDLIM4	2.09E−11
	crystallin, mu	CRYM	2.13E−11
	hydroxysteroid (17-beta) dehydrogenase 11	HSD17B11	2.14E−11
	aminoacyl tRNA synthetase complex-interacting multifunctional protein 2	AIMP2	2.14E−11
	lactate dehydrogenase A	LDHA	2.24E−11
	tumor necrosis factor (ligand) superfamily, member 13	TNFSF13	2.30E−11
	activity-regulated cytoskeleton-associated protein	ARC	2.31E−11
	ribosomal protein L22	RPL22	2.32E−11
	SAR1 homolog A (S. cerevisiae)	SAR1A	2.35E−11
	armadillo repeat containing, X-linked 3	ARMCX3	2.36E−11
	DEAD (Asp-Glu-Ala-Asp) box polypeptide 17	DDX17	2.40E−11
	ribosomal protein L18	RPL18	2.41E−11
	myotubularin related protein 2	MTMR2	2.52E−11
	melanoma antigen family E, 1	MAGEE1	2.53E−11
	NHP2 non-histone chromosome protein 2-like 1 (S. cerevisiae)	NHP2L1	2.56E−11
	interleukin 13 receptor, alpha 1	IL13RA1	2.57E−11
	aldolase C, fructose-bisphosphate	ALDOC	2.60E−11
	spermidine synthase	SRM	2.65E−11
	heme oxygenase (decycling) 1	HMOX1	2.68E−11
	hairy and enhancer of split 6 (Drosophila)	HES6	2.68E−11
	diazepam binding inhibitor (GABA receptor modulator, acyl-CoA binding protein)	DBI	2.72E−11
	neurogenic differentiation 1	NEUROD1	2.77E−11
	cysteine-serine-rich nuclear protein 1	CSRNP1	2.78E−11
	tetraspanin 5	TSPAN5	2.80E−11
	DnaJ (Hsp40) homolog, subfamily B, member 1	DNAJB1	2.81E−11
	lectin, mannose-binding 2	LMAN2	2.88E−11
	metadherin	MTDH	2.89E−11
	zinc finger CCCH-type containing 15	ZC3H15	2.94E−11
	insulin induced gene 1	INSIG1	2.96E−11
	glutamate dehydrogenase 1	GLUD1	2.98E−11
	excision repair cross-complementing rodent repair deficiency, complementation group 1 (includes overlapping antisense sequence)	ERCC1	3.00E−11
	chromosome 10 open reading frame 88	C10orf88	3.21E−11
	junctophilin 3	JPH3	3.28E−11
	eukaryotic translation initiation factor 3, subunit D	EIF3D	3.28E−11
	adducin 3 (gamma)	ADD3	3.30E−11
	THO complex 4	THOC4	3.48E−11
	copine VI (neuronal)	CPNE6	3.73E−11
	oxysterol binding protein-like 1A	OSBPL1A	3.75E−11
	leucine rich repeat containing 59	LRRC59	3.78E−11
	regulator of G-protein signaling 4	RGS4	3.80E−11
	cAMP-regulated phosphoprotein, 19kDa	ARPP19	3.97E−11
	tescalcin	TESC	4.05E−11
	eukaryotic translation initiation factor 5A	EIF5A	4.14E−11
	major vault protein	MVP	4.20E−11
	plexin C1	PLXNC1	4.21E−11
	calcitonin-related polypeptide beta	CALCB	4.23E−11
	DEAD (Asp-Glu-Ala-Asp) box polypeptide 10	DDX10	4.23E−11
	sterol-C4-methyl oxidase-like	SC4MOL	4.43E−11
	ADAM metallopeptidase with thrombospondin type 1 motif, 9	ADAMTS9	4.51E−11
	translocation associated membrane protein 1	TRAM1	4.59E−11
	uridine-cytidine kinase 2	UCK2	4.62E−11
	serine/arginine-rich splicing factor 2	SRSF2	4.90E−11
	ankyrin repeat domain 12	ANKRD12	4.95E−11
	calcium channel, voltage-dependent, N type, alpha 1B subunit	CACNA1B	4.97E−11
	acidic (leucine-rich) nuclear phosphoprotein 32 family, member B	ANP32B	4.98E−11
	synaptotagmin IV	SYT4	5.65E−11
	dispatched homolog 2 (Drosophila)	DISP2	5.67E−11
	interleukin 16 (lymphocyte chemoattractant factor)	IL16	5.68E−11
	actin-binding Rho activating protein	ABRA	5.87E−11
	oligonucleotide/oligosaccharide-binding fold containing 2A	OBFC2A	5.89E−11
	calcium regulated heat stable protein 1, 24kDa	CARHSP1	6.17E−11
	RAS-like, family 11, member B	RASL11B	6.37E−11
	mitogen-activated protein kinase-activated protein kinase 2	MAPKAPK2	6.39E−11
	S-phase cyclin A-associated protein in the ER	SCAPER	6.45E−11
	hyaluronan and proteoglycan link protein 1	HAPLN1	6.50E−11
	granzyme M (lymphocyte met-ase 1)	GZMM	6.59E−11
	phospholipase C, epsilon 1	PLCE1	6.72E−11
	podocalyxin-like	PODXL	6.75E−11
	histone deacetylase 11	HDAC11	6.85E−11
	chromosome X open reading frame 40A	CXorf40A/CXorf40B	6.94E−11
	nudix (nucleoside diphosphate linked moiety X)-type motif 2	NUDT2	7.02E−11
	lipocalin 2	LCN2	7.04E−11
	protein phosphatase 2, regulatory subunit A, beta	PPP2R1B	7.14E−11
	nuclear factor of kappa light polypeptide gene enhancer in B-cells inhibitor, alpha	NFKBIA	7.19E−11
	EH-domain containing 4	EHD4	7.21E−11
	chromosome 1 open reading frame 57	C1orf57	7.21E−11
	snail homolog 1 (Drosophila)	SNAI1	7.22E−11
	chromogranin B (secretogranin 1)	CHGB	7.83E−11
	legumain	LGMN	8.25E−11
	neural precursor cell expressed, developmentally down-regulated 9	NEDD9	8.27E−11
	KDEL (Lys-Asp-Glu-Leu) endoplasmic reticulum protein retention receptor 3	KDELR3	9.02E−11
	interferon regulatory factor 1	IRF1	9.23E−11
	cadherin 22, type 2	CDH22	9.51E−11
	S100 calcium binding protein B	S100B	9.68E−11
	neuritin 1	NRN1	9.69E−11
	telomeric repeat binding factor 2, interacting protein	TERF2IP	9.75E−11
	cytochrome P450, family 2, subfamily D, polypeptide 6	CYP2D6	9.78E−11
	collagen, type IV, alpha 1	COL4A1	9.96E−11
	NDRG family member 4	NDRG4	1.04E−10
	hypoxia inducible factor 1, alpha subunit (basic helix-loop-helix transcription factor)	HIF1A	1.08E−10
	leucine rich repeat containing 4	LRRC4	1.12E−10
	heat shock 70kDa protein 9 (mortalin)	HSPA9	1.15E−10
	sirtuin 3	SIRT3	1.17E−10
	complement component 1, q subcomponent, B chain	C1QB	1.18E−10
	ATP-binding cassette, sub-family B (MDR/TAP), member 1	ABCB1	1.20E−10
	SWI/SNF related, matrix associated, actin dependent regulator of chromatin, subfamily a, member 2	SMARCA2	1.25E−10
	GAR1 ribonucleoprotein homolog (yeast)	GAR1	1.26E−10
	arginyl-tRNA synthetase	RARS	1.27E−10
	vacuolar protein sorting 37 homolog B (S. cerevisiae)	VPS37B	1.31E−10
	N(alpha)-acetyltransferase 50, NatE catalytic subunit	NAA50	1.33E−10
	WD repeat domain 74	WDR74	1.33E−10
	neurensin 2	NRSN2	1.39E−10
	mediator complex subunit 15	MED15	1.45E−10
	pregnancy up-regulated non-ubiquitously expressed CaM kinase	PNCK	1.52E−10
	Ras association (RalGDS/AF-6) domain family member 1	RASSF1	1.53E−10
	Ca++-dependent secretion activator 2	CADPS2	1.54E−10
	chromosome 1 open reading frame 128	C1orf128	1.56E−10
	eukaryotic translation initiation factor 3, subunit B	EIF3B	1.56E−10
	thioredoxin reductase 1	TXNRD1	1.57E−10
	cell cycle progression 1	CCPG1	1.69E−10
	Mdm2 p53 binding protein homolog (mouse)	MDM2	1.69E−10
	ubiquitin specific peptidase 30	USP30	1.71E−10
	cytokine induced apoptosis inhibitor 1	CIAPIN1	1.73E−10
	protein phosphatase 1, regulatory (inhibitor) subunit 14B	PPP1R14B	1.73E−10
	engulfment and cell motility 2	ELMO2	1.73E−10
	transgelin 2	TAGLN2	1.79E−10
	sestrin 1	SESN1	1.79E−10
	cytohesin 3	CYTH3	1.80E−10
	progestin and adipoQ receptor family member IV	PAQR4	1.82E−10
	UDP-GlcNAc:betaGal beta-1,3-N-acetylglucosaminyltransferase 1	B3GNT1	1.97E−10
	RAN, member RAS oncogene family	RAN	1.99E−10
	regulatory factor X, 4 (influences HLA class II expression)	RFX4	2.00E−10
	zinc finger, MYND-type containing 8	ZMYND8	2.03E−10
	SH3-domain GRB2-like endophilin B1	SH3GLB1	2.13E−10
	proteasome (prosome, macropain) subunit, alpha type, 5	PSMA5	2.16E−10
	methylmalonyl CoA mutase	MUT	2.21E−10
	related RAS viral (r-ras) oncogene homolog 2	RRAS2	2.22E−10
	MYB binding protein (P160) 1a	MYBBP1A	2.33E−10
	bromodomain adjacent to zinc finger domain, 1B	BAZ1B	2.33E−10
	diacylglycerol O-acyltransferase 2	DGAT2	2.39E−10
	methionine adenosyltransferase II, alpha	MAT2A	2.41E−10
	wingless-type MMTV integration site family, member 10A	WNT10A	2.43E−10
	tropomyosin 3	TPM3	2.48E−10
	ring finger protein 128	RNF128	2.49E−10
	stathmin 1	STMN1	2.56E−10
	BTB (POZ) domain containing 10	BTBD10	2.58E−10
	PTEN induced putative kinase 1	PINK1	2.59E−10
	exportin 1 (CRM1 homolog, yeast)	XPO1	2.63E−10
	salt-inducible kinase 2	SIK2	2.63E−10
	regulator of calcineurin 2	RCAN2	2.67E−10
	zinc finger protein 259	ZNF259	2.67E−10
	WD repeat domain 1	WDR1	2.69E−10
	ubiquitin specific peptidase 36	USP36	2.74E−10
	ADP-ribosylation factor-like 4D	ARL4D	2.75E−10
	chemokine (C-X-C motif) ligand 12	CXCL12	2.76E−10
	KIAA0020	KIAA0020	2.78E−10
	tetraspanin 31	TSPAN31	2.78E−10
	ubiquitin-conjugating enzyme E2F (putative)	UBE2F	2.82E−10
	solute carrier family 39 (zinc transporter), member 1	SLC39A1	2.88E−10
	hairy and enhancer of split 5 (Drosophila)	HES5	2.93E−10
	ATP-binding cassette, sub-family B (MDR/TAP), member 1B	Abcb1b	2.98E−10
	epithelial membrane protein 1	EMP1	2.99E−10
	golgi-associated, gamma adaptin ear containing, ARF binding protein 2	GGA2	3.00E−10
	chondroitin sulfate synthase 1	CHSY1	3.14E−10
	solute carrier family 19 (thiamine transporter), member 2	SLC19A2	3.14E−10
	ermin, ERM-like protein	ERMN	3.15E−10
	2',3'-cyclic nucleotide 3' phosphodiesterase	CNP	3.16E−10
	TAR DNA binding protein	TARDBP	3.17E−10
	cytoplasmic linker associated protein 2	CLASP2	3.25E−10
	septin 11	SEPT11	3.26E−10
	amyloid beta (A4) precursor protein-binding, family B, member 1 (Fe65)	APBB1	3.41E−10
	chromosome X open reading frame 56	CXorf56	3.48E−10
	dual specificity phosphatase 5	DUSP5	3.50E−10
	ATP-binding cassette, sub-family G (WHITE), member 1	ABCG1	3.53E−10
	jun B proto-oncogene	JUNB	3.54E−10
	dual specificity phosphatase 15	DUSP15	3.58E−10
	FAT tumor suppressor homolog 4 (Drosophila)	FAT4	3.62E−10
	CD9 molecule	CD9	3.67E−10
	family with sequence similarity 110, member B	FAM110B	3.77E−10
	transcription elongation factor B (SIII), polypeptide 3 (110kDa, elongin A)	TCEB3	3.79E−10
	purinergic receptor P2Y, G-protein coupled, 12	P2RY12	3.82E−10
	nardilysin (N-arginine dibasic convertase)	NRD1	3.86E−10
	protein tyrosine phosphatase, receptor type, D	PTPRD	3.94E−10
	MAX interactor 1	MXI1	4.14E−10
	sphingomyelin phosphodiesterase, acid-like 3A	SMPDL3A	4.27E−10
	protein phosphatase, Mg2+/Mn2+ dependent, 1D	PPM1D	4.27E−10
	pleckstrin	PLEK	4.29E−10
	nuclear import 7 homolog (S. cerevisiae)	NIP7	4.32E−10
	potassium voltage-gated channel, Shal-related subfamily, member 2	KCND2	4.55E−10
	guanidinoacetate N-methyltransferase	GAMT	4.55E−10
	golgi membrane protein 1	GOLM1	4.63E−10
	serpin peptidase inhibitor, clade A (alpha-1 antiproteinase, antitrypsin), member 3	SERPINA3	4.70E−10
	thioredoxin-like 1	TXNL1	4.75E−10
	nuclear factor, interleukin 3 regulated	NFIL3	4.82E−10
	pim-3 oncogene	PIM3	4.96E−10
	fatty acid binding protein 5 (psoriasis-associated)	FABP5	5.05E−10
	ELAV (embryonic lethal, abnormal vision, Drosophila)-like 1 (Hu antigen R)	ELAVL1	5.09E−10
	tropomyosin 1 (alpha)	TPM1	5.27E−10
	integrin alpha FG-GAP repeat containing 1	ITFG1	5.48E−10
	cell division cycle 37 homolog (S. cerevisiae)-like 1	CDC37L1	5.50E−10
	solute carrier family 9 (sodium/hydrogen exchanger), member 3 regulator 1	SLC9A3R1	5.53E−10
	B-cell CLL/lymphoma 11A (zinc finger protein)	BCL11A	5.58E−10
	solute carrier family 16, member 1 (monocarboxylic acid transporter 1)	SLC16A1	5.61E−10
	leukotriene A4 hydrolase	LTA4H	5.72E−10
	prominin 1	PROM1	5.76E−10
	DEAD (Asp-Glu-Ala-Asp) box polypeptide 21	DDX21	5.80E−10
	mediator complex subunit 13	MED13	5.80E−10
	transducin (beta)-like 1 X-linked receptor 1	TBL1XR1	5.80E−10
	nephroblastoma overexpressed gene	NOV	5.90E−10
	periphilin 1	PPHLN1	5.92E−10
	ubiquilin 1	UBQLN1	5.93E−10
	GTP binding protein 4	GTPBP4	5.99E−10
	coiled-coil domain containing 86	CCDC86	5.99E−10
	lactate dehydrogenase B	LDHB	6.04E−10
	glutaredoxin (thioltransferase)	GLRX	6.33E−10
	UDP-Gal:betaGlcNAc beta 1,3-galactosyltransferase, polypeptide 5	B3GALT5	6.35E−10
	leucine rich repeat and Ig domain containing 1	LINGO1	6.52E−10
	hemopoietic cell kinase	HCK	6.54E−10
	retinoic acid receptor, alpha	RARA	6.57E−10
	ATPase, Ca++ transporting, plasma membrane 2	ATP2B2	6.67E−10
	G protein-coupled receptor 37 (endothelin receptor type B-like)	GPR37	7.00E−10
	trans-2,3-enoyl-CoA reductase	TECR	7.09E−10
	protein phosphatase 2, regulatory subunit B', alpha	PPP2R5A	7.47E−10
	solute carrier family 35, member E1	SLC35E1	7.79E−10
	transmembrane protein 97	TMEM97	7.91E−10
	CCAAT/enhancer binding protein (C/EBP), zeta	CEBPZ	7.94E−10
	platelet-activating factor receptor	PTAFR	7.97E−10
	chromosome 4 open reading frame 19	C4orf19	8.05E−10
	cysteine dioxygenase, type I	CDO1	8.08E−10
	riboflavin kinase	RFK	8.26E−10
	dual specificity phosphatase 14	DUSP14	8.40E−10
	nucleoporin 93kDa	NUP93	8.63E−10
	nuclear receptor subfamily 4, group A, member 2	NR4A2	8.77E−10
	cytochrome b5 type A (microsomal)	CYB5A	9.16E−10
	protein phosphatase 2, catalytic subunit, beta isozyme	PPP2CB	9.83E−10
	ubiquitin-conjugating enzyme E2Q family member 2	UBE2Q2	9.91E−10
	solute carrier family 25 (mitochondrial carrier; phosphate carrier), member 25	SLC25A25	1.01E−09
	BCL2/adenovirus E1B 19kDa interacting protein 3-like	BNIP3L	1.01E−09
	laminin, gamma 1 (formerly LAMB2)	LAMC1	1.02E−09
	tropomyosin 4	TPM4	1.02E−09
	tropomodulin 3 (ubiquitous)	TMOD3	1.02E−09
	microsomal glutathione S-transferase 3	MGST3	1.03E−09
	glutathione S-transferase mu 2 (muscle)	GSTM2	1.04E−09
	MTOR associated protein, LST8 homolog (S. cerevisiae)	MLST8	1.05E−09
	mitogen-activated protein kinase kinase kinase kinase 2	MAP4K2	1.05E−09
	casein kinase 2, alpha prime polypeptide	CSNK2A2	1.06E−09
	ring finger protein 180	RNF180	1.06E−09
	hairy/enhancer-of-split related with YRPW motif 1	HEY1	1.06E−09
	corepressor interacting with RBPJ, 1	CIR1	1.10E−09
	SMAD family member 2	SMAD2	1.13E−09
	TAF9 RNA polymerase II, TATA box binding protein (TBP)-associated factor, 32kDa	TAF9	1.17E−09
	zinc finger protein 467	ZNF467	1.17E−09
	histamine N-methyltransferase	HNMT	1.18E−09
	tumor suppressing subtransferable candidate 4	TSSC4	1.19E−09
	FERM and PDZ domain containing 1	FRMPD1	1.22E−09
	brain-specific angiogenesis inhibitor 3	BAI3	1.22E−09
	glutathione S-transferase mu 5	GSTM5	1.26E−09
	ELOVL family member 5, elongation of long chain fatty acids (FEN1/Elo2, SUR4/Elo3-like, yeast)	ELOVL5	1.26E−09
	MAD2 mitotic arrest deficient-like 2 (yeast)	MAD2L2	1.27E−09
	CNKSR family member 3	CNKSR3	1.29E−09
	BCL2-like 13 (apoptosis facilitator)	BCL2L13	1.31E−09
	phosphodiesterase 1B, calmodulin-dependent	PDE1B	1.32E−09
	ERBB receptor feedback inhibitor 1	ERRFI1	1.32E−09
	gap junction protein, alpha 1, 43kDa	GJA1	1.34E−09
	vacuolar protein sorting 41 homolog (S. cerevisiae)	VPS41	1.34E−09
	glutaryl-CoA dehydrogenase	GCDH	1.34E−09
	forkhead box K2	FOXK2	1.36E−09
	glutamate receptor, ionotropic, N-methyl D-aspartate 2C	GRIN2C	1.36E−09
	UTP3, small subunit (SSU) processome component, homolog (S. cerevisiae)	UTP3	1.36E−09
	metallothionein 3	MT3	1.37E−09
	chromosome 20 open reading frame 24	C20orf24	1.37E−09
	monoglyceride lipase	MGLL	1.41E−09
	non-metastatic cells 3, protein expressed in	NME3	1.43E−09
	jumonji domain containing 5	JMJD5	1.44E−09
	Cbp/p300-interacting transactivator, with Glu/Asp-rich carboxy-terminal domain, 1	CITED1	1.45E−09
	sarcospan (Kras oncogene-associated gene)	SSPN	1.46E−09
	growth hormone secretagogue receptor	GHSR	1.51E−09
	anillin, actin binding protein	ANLN	1.52E−09
	deleted in bladder cancer 1	DBC1	1.54E−09
	synuclein, beta	SNCB	1.57E−09
	CD63 molecule	CD63	1.60E−09
	SEC13 homolog (S. cerevisiae)	SEC13	1.61E−09
	ribonuclease P/MRP 38kDa subunit	RPP38	1.62E−09
	early growth response 4	EGR4	1.67E−09
	brevican	BCAN	1.67E−09
	SWI/SNF related, matrix associated, actin dependent regulator of chromatin, subfamily a, member 5	SMARCA5	1.69E−09
	PDX1 C-terminal inhibiting factor 1	PCIF1	1.71E−09
	suppressor of cytokine signaling 3	SOCS3	1.73E−09
	thrombospondin, type I, domain containing 7B	THSD7B	1.73E−09
	Ras association (RalGDS/AF-6) domain family member 4	RASSF4	1.74E−09
	cadherin 10, type 2 (T2-cadherin)	CDH10	1.76E−09
	transcription elongation factor A (SII)-like 1	TCEAL1	1.78E−09
	chromosome 9 open reading frame 89	C9orf89	1.79E−09
	spondin 1, extracellular matrix protein	SPON1	1.81E−09
	neurexophilin 1	NXPH1	1.82E−09
	sphingosine kinase 1	SPHK1	1.87E−09
	neuropeptide Y receptor Y5	NPY5R	1.92E−09
	B-cell CLL/lymphoma 10	BCL10	1.95E−09
	catenin (cadherin-associated protein), alpha 2	CTNNA2	2.02E−09
	ephrin-B3	EFNB3	2.03E−09
	B-cell CLL/lymphoma 9-like	BCL9L	2.03E−09
	polypyrimidine tract binding protein 1	PTBP1	2.04E−09
	myelin-associated oligodendrocyte basic protein	MOBP	2.05E−09
	transforming growth factor, beta-induced, 68kDa	TGFBI	2.07E−09
	fibroblast growth factor 13	FGF13	2.09E−09
	cold shock domain protein A	CSDA	2.12E−09
	transmembrane protein 51	TMEM51	2.13E−09
	abhydrolase domain containing 2	ABHD2	2.19E−09
	asparagine-linked glycosylation 10, alpha-1,2-glucosyltransferase homolog (S. pombe)	ALG10	2.22E−09
	phosphoribosyl pyrophosphate synthetase 1	PRPS1	2.26E−09
	fibroblast growth factor receptor 1	FGFR1	2.27E−09
	Cbp/p300-interacting transactivator, with Glu/Asp-rich carboxy-terminal domain, 2	CITED2	2.28E−09
	glutamate receptor, ionotropic, AMPA 2	GRIA2	2.34E−09
	3-oxoacid CoA transferase 1	OXCT1	2.40E−09
	netrin G1	NTNG1	2.45E−09
	ligand of numb-protein X 1	LNX1	2.46E−09
	CD93 molecule	CD93	2.49E−09
	hydroxyacyl-CoA dehydrogenase	HADH	2.53E−09
	small nuclear ribonucleoprotein polypeptide C	SNRPC	2.63E−09
	REST corepressor 1	RCOR1	2.65E−09
	cytoplasmic polyadenylation element binding protein 1	CPEB1	2.66E−09
	lymphocyte antigen 6 complex, locus E	LY6E	2.66E−09
	general transcription factor IIB	GTF2B	2.70E−09
	crystallin, alpha B	CRYAB	2.74E−09
	regulator of G-protein signaling 10	RGS10	2.77E−09
	sprouty homolog 1, antagonist of FGF signaling (Drosophila)	SPRY1	2.79E−09
	heterogeneous nuclear ribonucleoprotein A/B	HNRNPAB	2.81E−09
	proteasome (prosome, macropain) 26S subunit, non-ATPase, 5	PSMD5	2.84E−09
	ring finger protein 112	RNF112	2.85E−09
	thyroid hormone receptor interactor 10	TRIP10	2.86E−09
	proteasome (prosome, macropain) 26S subunit, non-ATPase, 8	PSMD8	2.88E−09
	ribosome binding protein 1 homolog 180kDa (dog)	RRBP1	2.94E−09
	heat shock 70kDa protein 12A	HSPA12A	2.95E−09
	transmembrane protein 9	TMEM9	2.96E−09
	zinc finger protein 706	ZNF706	2.96E−09
	retinoid X receptor, gamma	RXRG	3.02E−09
	chromosome 12 open reading frame 11	C12orf11	3.11E−09
	thioredoxin	TXN	3.15E−09
	prickle homolog 1 (Drosophila)	PRICKLE1	3.16E−09
	programmed cell death 4 (neoplastic transformation inhibitor)	PDCD4	3.19E−09
	ral guanine nucleotide dissociation stimulator-like 1	RGL1	3.20E−09
	pleckstrin homology domain containing, family F (with FYVE domain) member 1	PLEKHF1	3.20E−09
	chaperonin containing TCP1, subunit 5 (epsilon)	CCT5	3.23E−09
	immediate early response 3	IER3	3.32E−09
	peptidylprolyl isomerase D	PPID	3.38E−09
	NIMA (never in mitosis gene a)-related kinase 7	NEK7	3.39E−09
	A kinase (PRKA) anchor protein 6	AKAP6	3.43E−09
	angiotensin II receptor-associated protein	AGTRAP	3.46E−09
	neural precursor cell expressed, developmentally down-regulated 4-like	NEDD4L	3.50E−09
	myosin VI	MYO6	3.54E−09
	core-binding factor, beta subunit	CBFB	3.56E−09
	heat shock 70kDa protein 2	HSPA2	3.56E−09
	ankyrin repeat domain 57	ANKRD57	3.60E−09
	glucosaminyl (N-acetyl) transferase 2, I-branching enzyme (I blood group)	GCNT2	3.65E−09
	retinoblastoma binding protein 7	RBBP7	3.67E−09
	threonyl-tRNA synthetase	TARS	3.71E−09
	phosphoserine aminotransferase 1	PSAT1	3.72E−09
	interferon-induced protein with tetratricopeptide repeats 3	IFIT3	3.78E−09
	ATPase, Na+/K+ transporting, alpha 2 polypeptide	ATP1A2	3.80E−09
	actin-like 6A	ACTL6A	3.81E−09
	inositol 1,4,5-triphosphate receptor, type 1	ITPR1	3.81E−09
	endothelin converting enzyme 1	ECE1	3.82E−09
	CD83 molecule	CD83	3.94E−09
	transmembrane protein 93	TMEM93	3.98E−09
	angiotensinogen (serpin peptidase inhibitor, clade A, member 8)	AGT	4.07E−09
	heterogeneous nuclear ribonucleoprotein U (scaffold attachment factor A)	HNRNPU	4.18E−09
	leucine rich repeat neuronal 2	LRRN2	4.20E−09
	retinoic acid induced 14	RAI14	4.44E−09
	tissue factor pathway inhibitor 2	TFPI2	4.47E−09
	membrane-associated ring finger (C3HC4) 2	MARCH2	4.47E−09
	intraflagellar transport 122 homolog (Chlamydomonas)	IFT122	4.49E−09
	G protein-coupled receptor 12	GPR12	4.49E−09
	family with sequence similarity 107, member B	FAM107B	4.52E−09
	ribosomal protein L23	RPL23	4.54E−09
	F-box protein 4	FBXO4	4.67E−09
	centrosomal protein 57kDa	CEP57	4.74E−09
	ring finger protein 31	RNF31	4.75E−09
	enhancer of zeste homolog 1 (Drosophila)	EZH1	4.79E−09
	ring finger protein 19B	RNF19B	4.87E−09
	nuclear receptor binding SET domain protein 1	NSD1	4.88E−09
	nuclear factor of kappa light polypeptide gene enhancer in B-cells 1	NFKB1	4.95E−09
	histidyl-tRNA synthetase	HARS	5.19E−09
	bromo adjacent homology domain containing 1	BAHD1	5.27E−09
	endothelin converting enzyme 2	ECE2	5.31E−09
	H3 histone, family 3C	H3F3C	5.31E−09
	oligosaccharyltransferase complex subunit	OSTC	5.32E−09
	WAS protein family, member 1	WASF1	5.33E−09
	cylindromatosis (turban tumor syndrome)	CYLD	5.35E−09
	zinc finger protein 655	ZNF655	5.41E−09
	golgi phosphoprotein 3 (coat-protein)	GOLPH3	5.43E−09
	protein tyrosine phosphatase, non-receptor type 1	PTPN1	5.49E−09
	deoxyhypusine synthase	DHPS	5.49E−09
	fibronectin type III domain containing 3B	FNDC3B	5.52E−09
	aminoadipate-semialdehyde synthase	AASS	5.58E−09
	TRK-fused gene	TFG	5.68E−09
	activity-dependent neuroprotector homeobox	ADNP	5.75E−09
	zinc finger protein 24	ZNF24	5.75E−09
	parathyroid hormone-like hormone	PTHLH	5.81E−09
	chromosome 5 open reading frame 44	C5orf44	5.86E−09
	neuregulin 1	NRG1	5.90E−09
	protein tyrosine phosphatase, receptor type, S	PTPRS	6.06E−09
	exostoses (multiple)-like 2	EXTL2	6.10E−09
	cyclin G2	CCNG2	6.21E−09
	N-terminal EF-hand calcium binding protein 2	NECAB2	6.23E−09
	spectrin repeat containing, nuclear envelope 1	SYNE1	6.28E−09
	F-box protein 38	FBXO38	6.34E−09
	dual specificity phosphatase 1	DUSP1	6.45E−09
	eukaryotic translation initiation factor 4E	EIF4E	6.49E−09
	transmembrane protein 66	TMEM66	6.51E−09
	chromosome 13 open reading frame 27	C13orf27	6.56E−09
	corticotropin releasing hormone binding protein	CRHBP	6.79E−09
	chaperonin containing TCP1, subunit 3 (gamma)	CCT3	6.82E−09
	neurotrophin 3	NTF3	6.99E−09
	3-hydroxy-3-methylglutaryl-CoA reductase	HMGCR	7.17E−09
	paxillin	PXN	7.23E−09
	C1q and tumor necrosis factor related protein 4	C1QTNF4	7.23E−09
	RNA binding motif protein 4B	RBM4B	7.34E−09
	karyopherin alpha 2 (RAG cohort 1, importin alpha 1)	KPNA2	7.42E−09
	USO1 vesicle docking protein homolog (yeast)	USO1	7.51E−09
	vascular cell adhesion molecule 1	VCAM1	7.56E−09
	gamma-aminobutyric acid (GABA) A receptor, gamma 2	GABRG2	7.57E−09
	synaptotagmin I	SYT1	7.71E−09
	budding uninhibited by benzimidazoles 3 homolog (yeast)	BUB3	7.83E−09
	EH domain binding protein 1-like 1	EHBP1L1	7.89E−09
	sodium channel, voltage-gated, type II, alpha subunit	SCN2A	7.98E−09
	protocadherin 20	PCDH20	7.99E−09
	fibronectin leucine rich transmembrane protein 3	FLRT3	8.08E−09
	mitogen-activated protein kinase 1	MAPK1	8.13E−09
	RGM domain family, member A	RGMA	8.14E−09
	cysteine-rich, angiogenic inducer, 61	CYR61	8.25E−09
	GRP1 (general receptor for phosphoinositides 1)-associated scaffold protein	GRASP	8.26E−09
	diablo homolog (Drosophila)	DIABLO	8.28E−09
	L1 cell adhesion molecule	L1CAM	8.32E−09
	RAD54-like 2 (S. cerevisiae)	RAD54L2	8.32E−09
	inhibitor of DNA binding 1, dominant negative helix-loop-helix protein	ID1	8.34E−09
	eukaryotic translation initiation factor 2C, 2	EIF2C2	8.47E−09
	FYN oncogene related to SRC, FGR, YES	FYN	8.61E−09
	major histocompatibility complex, class II, DM beta	HLA-DMB	8.63E−09
	coronin, actin binding protein, 2B	CORO2B	8.64E−09
	chromosome 14 open reading frame 1	C14orf1	8.77E−09
	plakophilin 2	PKP2	8.82E−09
	SWI/SNF related, matrix associated, actin dependent regulator of chromatin, subfamily d, member 2	SMARCD2	9.00E−09
	gamma-aminobutyric acid (GABA) A receptor, alpha 5	GABRA5	9.12E−09
	FK506 binding protein 5	FKBP5	9.14E−09
	activator of basal transcription 1	ABT1	9.28E−09
	cyclin C	CCNC	9.32E−09
	KIAA1598	KIAA1598	9.35E−09
	myosin, heavy chain 9, non-muscle	MYH9	9.39E−09
	6-phosphofructo-2-kinase/fructose-2,6-biphosphatase 2	PFKFB2	9.40E−09
	squalene epoxidase	SQLE	9.45E−09
	Kruppel-like factor 4 (gut)	KLF4	9.76E−09
	ST3 beta-galactoside alpha-2,3-sialyltransferase 4	ST3GAL4	9.80E−09
	DDB1 and CUL4 associated factor 8	DCAF8	9.84E−09
	glypican 3	GPC3	9.89E−09
	coiled-coil domain containing 28A	CCDC28A	1.00E−08
	v-kit Hardy-Zuckerman 4 feline sarcoma viral oncogene homolog	KIT	1.01E−08
	PDZ and LIM domain 7 (enigma)	PDLIM7	1.02E−08
	reticulon 1	RTN1	1.04E−08
	dynein, light chain, LC8-type 1	DYNLL1	1.05E−08
	ATPase, Ca++ transporting, cardiac muscle, slow twitch 2	ATP2A2	1.05E−08
	pyruvate dehydrogenase kinase, isozyme 3	PDK3	1.06E−08
	carboxymethylenebutenolidase homolog (Pseudomonas)	CMBL	1.07E−08
	chimerin (chimaerin) 1	Chn1	1.08E−08
	TBC1 (tre-2/USP6, BUB2, cdc16) domain family, member 1	TBC1D1	1.12E−08
	fructosamine 3 kinase related protein	FN3KRP	1.12E−08
	RNA binding motif protein 18	RBM18	1.13E−08
	interferon-induced protein with tetratricopeptide repeats 2	IFIT2	1.14E−08
	solute carrier family 2 (facilitated glucose transporter), member 3	SLC2A3	1.15E−08
	D-dopachrome tautomerase	DDT	1.16E−08
	chimerin (chimaerin) 2	CHN2	1.16E−08
	sodium channel, voltage-gated, type III, beta	SCN3B	1.17E−08
	vasodilator-stimulated phosphoprotein	VASP	1.17E−08
	phosphoribosylaminoimidazole carboxylase, phosphoribosylaminoimidazole succinocarboxamide synthetase	PAICS	1.18E−08
	NDRG family member 2	NDRG2	1.20E−08
	PYD and CARD domain containing	PYCARD	1.20E−08
	Shwachman-Bodian-Diamond syndrome	SBDS	1.22E−08
	block of proliferation 1	BOP1/LOC727967	1.25E−08
	nuclear autoantigenic sperm protein (histone-binding)	NASP	1.25E−08
	septin 8	SEPT8	1.27E−08
	tumor protein p53	TP53	1.28E−08
	abhydrolase domain containing 8	ABHD8	1.31E−08
	regulatory factor X, 5 (influences HLA class II expression)	RFX5	1.32E−08
	KIAA1967	KIAA1967	1.33E−08
	chromosome 12 open reading frame 52	C12orf52	1.33E−08
	cell cycle exit and neuronal differentiation 1	CEND1	1.34E−08
	adenylosuccinate synthase	ADSS	1.34E−08
	mannosyl-oligosaccharide glucosidase	MOGS	1.34E−08
	tRNA-yW synthesizing protein 1 homolog (S. cerevisiae)	TYW1	1.35E−08
	tropomodulin 1	TMOD1	1.35E−08
	annexin A3	ANXA3	1.36E−08
	glutaminase	GLS	1.37E−08
	SMAD family member 5	SMAD5	1.38E−08
	death-associated protein kinase 1	DAPK1	1.39E−08
	apolipoprotein B mRNA editing enzyme, catalytic polypeptide 1	APOBEC1	1.41E−08
	collagen, type VI, alpha 3	COL6A3	1.41E−08
	attractin	ATRN	1.42E−08
	zer-1 homolog (C. elegans)	ZER1	1.42E−08
	nucleoporin 153kDa	NUP153	1.44E−08
	propionyl CoA carboxylase, alpha polypeptide	PCCA	1.46E−08
	mitogen-activated protein kinase-activated protein kinase 3	MAPKAPK3	1.47E−08
	Sec61 alpha 1 subunit (S. cerevisiae)	SEC61A1	1.50E−08
	S100 calcium binding protein A8	S100A8	1.51E−08
	nuclear factor (erythroid-derived 2)-like 2	NFE2L2	1.51E−08
	cell division cycle 73, Paf1/RNA polymerase II complex component, homolog (S. cerevisiae)	CDC73	1.52E−08
	inhibitor of kappa light polypeptide gene enhancer in B-cells, kinase complex-associated protein	IKBKAP	1.52E−08
	poliovirus receptor	PVR	1.53E−08
	serine/arginine-rich splicing factor 9	SRSF9	1.54E−08
	fibronectin type III domain containing 3A	FNDC3A	1.55E−08
	protein phosphatase 3, catalytic subunit, alpha isozyme	PPP3CA	1.57E−08
	exostosin 1	EXT1	1.58E−08
	protein tyrosine phosphatase, receptor type, R	PTPRR	1.58E−08
	abhydrolase domain containing 6	ABHD6	1.60E−08
	T-cell lymphoma invasion and metastasis 1	TIAM1	1.60E−08
	deoxynucleotidyltransferase, terminal, interacting protein 2	DNTTIP2	1.63E−08
	high mobility group AT-hook 1	HMGA1	1.64E−08
	proteasome (prosome, macropain) subunit, alpha type, 3	PSMA3	1.66E−08
	actin related protein 2/3 complex, subunit 1B, 41kDa	ARPC1B	1.69E−08
	deltex homolog 4 (Drosophila)	DTX4	1.70E−08
	centrosomal protein 70kDa	CEP70	1.71E−08
	target of EGR1, member 1 (nuclear)	TOE1	1.72E−08
	negative regulator of ubiquitin-like proteins 1	NUB1	1.72E−08
