# Supplementary material for: Transcriptional responses of the nerve agent-sensitive brain regions amygdala, hippocampus, piriform cortex, septum, and thalamus following exposure to the organophosphonate anticholinesterase sarin
Source: J Neuroinflammation. 2011 Jul 21;8:84. doi: 10.1186/1742-2094-8-84 (PMC3180277; doi:10.1186/1742-2094-8-84)
Supplement: Additional file 6 — Top 800 significantly altered genes in septum post-seizure onset used for gene ontology analysis. [file 1742-2094-8-84-S6.XLS]

## Sheet: Sheet0
	Top 800 Significantly Altered Genes in Septum Post-Seizure Onset used for Gene Ontology Analysis
	Entrez Gene Name	Symbol	p-value
	TIMP metallopeptidase inhibitor 1	TIMP1	2.05E−18
	tubulin, beta 6	TUBB6	9.03E−17
	CD14 molecule	CD14	1.31E−16
	emerin	EMD	2.45E−16
	CCAAT/enhancer binding protein (C/EBP), delta	CEBPD	7.55E−16
	FBJ murine osteosarcoma viral oncogene homolog	FOS	3.33E−15
	heat shock 27kDa protein 1	HSPB1	4.66E−15
	midnolin	MIDN	4.67E−15
	glial fibrillary acidic protein	GFAP	1.08E−14
	tumor necrosis factor receptor superfamily, member 1A	TNFRSF1A	1.80E−14
	signal transducer and activator of transcription 3 (acute-phase response factor)	STAT3	2.55E−14
	chemokine (C-C motif) ligand 3	CCL3	2.56E−14
	coenzyme Q10 homolog B (S. cerevisiae)	COQ10B	3.01E−14
	par-6 partitioning defective 6 homolog alpha (C. elegans)	PARD6A	4.95E−14
	nuclear factor of kappa light polypeptide gene enhancer in B-cells inhibitor, zeta	NFKBIZ	5.00E−14
	glycoprotein (transmembrane) nmb	GPNMB	9.35E−14
	S100 calcium binding protein A10	S100A10	2.66E−13
	BCL2-associated athanogene 3	BAG3	2.79E−13
	DiGeorge syndrome critical region gene 6	DGCR6	3.40E−13
	cAMP responsive element modulator	CREM	5.76E−13
	CCAAT/enhancer binding protein (C/EBP), beta	CEBPB	7.51E−13
	podoplanin	PDPN	9.48E−13
	jun B proto-oncogene	JUNB	1.01E−12
	growth arrest and DNA-damage-inducible, gamma	GADD45G	1.80E−12
	serine/threonine kinase 40	STK40	1.81E−12
	sulfiredoxin 1	SRXN1	1.87E−12
	tropomyosin 4	TPM4	2.93E−12
	nuclear factor of kappa light polypeptide gene enhancer in B-cells inhibitor, alpha	NFKBIA	3.20E−12
	vasodilator-stimulated phosphoprotein	VASP	4.65E−12
	F-box protein 33	FBXO33	4.79E−12
	FK506 binding protein 5	FKBP5	6.30E−12
	pleckstrin	PLEK	7.83E−12
	CD63 molecule	CD63	8.41E−12
	phospholipase C, epsilon 1	PLCE1	8.62E−12
	ADP-ribosylation factor 6	ARF6	9.18E−12
	ATG16 autophagy related 16-like 1 (S. cerevisiae)	ATG16L1	1.05E−11
	abhydrolase domain containing 2	ABHD2	1.17E−11
	nuclear receptor subfamily 4, group A, member 3	NR4A3	1.30E−11
	actin related protein 2/3 complex, subunit 1B, 41kDa	ARPC1B	1.38E−11
	DnaJ (Hsp40) homolog, subfamily B, member 11	DNAJB11	1.41E−11
	interferon regulatory factor 1	IRF1	1.56E−11
	deiodinase, iodothyronine, type II	DIO2	1.59E−11
	HtrA serine peptidase 1	HTRA1	1.66E−11
	high mobility group AT-hook 1	HMGA1	2.06E−11
	metallothionein 1E	MT1E	2.31E−11
	lipocalin 2	LCN2	2.75E−11
	caveolin 2	CAV2	2.88E−11
	transgelin 2	TAGLN2	2.93E−11
	complement component 1, q subcomponent, B chain	C1QB	3.01E−11
	peptidylprolyl isomerase G (cyclophilin G)	PPIG	3.02E−11
	epithelial membrane protein 1	EMP1	3.55E−11
	growth arrest and DNA-damage-inducible, beta	GADD45B	3.83E−11
	lamin A/C	LMNA	3.88E−11
	adrenomedullin	ADM	4.66E−11
	TSC22 domain family, member 3	TSC22D3	5.38E−11
	transmembrane BAX inhibitor motif containing 1	TMBIM1	6.28E−11
	VGF nerve growth factor inducible	VGF	6.34E−11
	collagen, type IV, alpha 1	COL4A1	6.45E−11
	annexin A3	ANXA3	6.69E−11
	protein phosphatase 1, regulatory (inhibitor) subunit 15A	PPP1R15A	7.87E−11
	leucine rich repeat (in FLII) interacting protein 1	LRRFIP1	8.25E−11
	BTG family, member 2	BTG2	8.78E−11
	dual specificity phosphatase 1	DUSP1	8.89E−11
	malectin	MLEC	9.20E−11
	ring finger protein 19B	RNF19B	9.44E−11
	growth hormone releasing hormone	GHRH	9.50E−11
	Ras-related associated with diabetes	RRAD	9.92E−11
	Kruppel-like factor 2 (lung)	KLF2	1.16E−10
	F-box protein 4	FBXO4	1.31E−10
	complement component 1, q subcomponent, C chain	C1QC	1.32E−10
	fibrillarin	FBL	1.39E−10
	RAN binding protein 2	RANBP2	1.40E−10
	ras homolog gene family, member Q	RHOQ	1.43E−10
	transmembrane protein 100	TMEM100	1.48E−10
	ADAM metallopeptidase with thrombospondin type 1 motif, 1	ADAMTS1	1.51E−10
	transforming growth factor, beta 1	TGFB1	1.54E−10
	chemokine (C-X-C motif) ligand 16	CXCL16	1.55E−10
	jun proto-oncogene	JUN	1.57E−10
	lectin, galactoside-binding, soluble, 3	LGALS3	1.64E−10
	protein tyrosine phosphatase, non-receptor type 1	PTPN1	1.70E−10
	glycerol-3-phosphate dehydrogenase 1 (soluble)	GPD1	2.03E−10
	regulatory factor X, 4 (influences HLA class II expression)	RFX4	2.05E−10
	vacuolar protein sorting 37 homolog B (S. cerevisiae)	VPS37B	2.08E−10
	L1 cell adhesion molecule	L1CAM	2.32E−10
	solute carrier organic anion transporter family, member 1A2	SLCO1A2	2.35E−10
	TP53 regulating kinase	TP53RK	2.39E−10
	actin-binding Rho activating protein	ABRA	2.42E−10
	immediate early response 5-like	IER5L	2.47E−10
	nuclear factor, interleukin 3 regulated	NFIL3	2.59E−10
	serpin peptidase inhibitor, clade G (C1 inhibitor), member 1	SERPING1	2.61E−10
	ankyrin repeat domain 12	ANKRD12	2.61E−10
	family with sequence similarity 107, member B	FAM107B	2.80E−10
	isopentenyl-diphosphate delta isomerase 1	IDI1	2.89E−10
	solute carrier family 39 (zinc transporter), member 1	SLC39A1	2.92E−10
	prostaglandin E synthase	PTGES	3.06E−10
	interferon induced transmembrane protein 3 (1-8U)	IFITM3	3.34E−10
	carbohydrate sulfotransferase 10	CHST10	3.70E−10
	interferon regulatory factor 8	IRF8	3.81E−10
	early growth response 4	EGR4	4.29E−10
	ornithine decarboxylase 1	ODC1	4.38E−10
	zinc finger, CCHC domain containing 12	ZCCHC12	4.81E−10
	sorting nexin 18	SNX18	4.85E−10
	ADP-ribosylation factor 4	ARF4	4.96E−10
	T-cell acute lymphocytic leukemia 1	TAL1	5.24E−10
	activating transcription factor 4 (tax-responsive enhancer element B67)	ATF4	5.24E−10
	oligonucleotide/oligosaccharide-binding fold containing 2A	OBFC2A	5.26E−10
	cyclin D3	CCND3	5.43E−10
	mitogen-activated protein kinase-activated protein kinase 3	MAPKAPK3	5.62E−10
	X-box binding protein 1	XBP1	6.08E−10
	neural precursor cell expressed, developmentally down-regulated 9	NEDD9	6.14E−10
	interferon-induced protein with tetratricopeptide repeats 3	IFIT3	6.21E−10
	immediate early response 3	IER3	6.37E−10
	GTP binding protein overexpressed in skeletal muscle	GEM	6.73E−10
	potassium channel tetramerisation domain containing 15	KCTD15	6.81E−10
	syndecan 4	SDC4	6.95E−10
	phosphatidic acid phosphatase type 2A	PPAP2A	7.20E−10
	hairy and enhancer of split 1, (Drosophila)	HES1	7.56E−10
	GAR1 ribonucleoprotein homolog (yeast)	GAR1	8.20E−10
	PDZ and LIM domain 4	PDLIM4	8.44E−10
	microtubule associated tumor suppressor candidate 2	MTUS2	8.51E−10
	neuromedin U	NMU	8.69E−10
	ezrin	EZR	8.74E−10
	Sec61 alpha 1 subunit (S. cerevisiae)	SEC61A1	9.56E−10
	CTTNBP2 N-terminal like	CTTNBP2NL	1.06E−09
	legumain	LGMN	1.13E−09
	NHP2 non-histone chromosome protein 2-like 1 (S. cerevisiae)	NHP2L1	1.15E−09
	cysteine-serine-rich nuclear protein 1	CSRNP1	1.17E−09
	FXYD domain containing ion transport regulator 5	FXYD5	1.23E−09
	eukaryotic translation initiation factor 5A	EIF5A	1.28E−09
	nudE nuclear distribution gene E homolog (A. nidulans)-like 1	NDEL1	1.35E−09
	secretogranin V (7B2 protein)	SCG5	1.40E−09
	DENN/MADD domain containing 3	DENND3	1.49E−09
	calponin 3, acidic	CNN3	1.52E−09
	prostate transmembrane protein, androgen induced 1	PMEPA1	1.61E−09
	ERBB receptor feedback inhibitor 1	ERRFI1	1.62E−09
	pyrroline-5-carboxylate reductase 1	PYCR1	1.67E−09
	coiled-coil domain containing 86	CCDC86	1.70E−09
	splA/ryanodine receptor domain and SOCS box containing 1	SPSB1	1.71E−09
	DnaJ (Hsp40) homolog, subfamily B, member 1	DNAJB1	1.84E−09
	FERM and PDZ domain containing 1	FRMPD1	1.84E−09
	ariadne homolog, ubiquitin-conjugating enzyme E2 binding protein, 1 (Drosophila)	ARIH1	1.96E−09
	laminin, gamma 1 (formerly LAMB2)	LAMC1	2.16E−09
	mesencephalic astrocyte-derived neurotrophic factor	MANF	2.23E−09
	MYB binding protein (P160) 1a	MYBBP1A	2.29E−09
	RIKEN cDNA B630019K06 gene	B630019K06Rik	2.32E−09
	nuclear receptor binding SET domain protein 1	NSD1	2.37E−09
	EH-domain containing 4	EHD4	2.41E−09
	arginyl-tRNA synthetase	RARS	2.45E−09
	peroxisomal biogenesis factor 5	PEX5	2.49E−09
	dual specificity phosphatase 6	DUSP6	2.50E−09
	F-box and leucine-rich repeat protein 4	FBXL4	2.67E−09
	transmembrane protein 14A	TMEM14A	2.68E−09
	profilin 1	PFN1	2.86E−09
	thyroid hormone receptor interactor 10	TRIP10	3.49E−09
	Ras protein-specific guanine nucleotide-releasing factor 1	RASGRF1	3.53E−09
	GTP cyclohydrolase 1	GCH1	3.53E−09
	oligosaccharyltransferase complex subunit	OSTC	3.72E−09
	ubiquitin-conjugating enzyme E2F (putative)	UBE2F	3.95E−09
	family with sequence similarity 129, member B	FAM129B	4.36E−09
	TYRO protein tyrosine kinase binding protein	TYROBP	4.38E−09
		null	4.51E−09
	Ras association (RalGDS/AF-6) domain family member 1	RASSF1	4.59E−09
	dolichyl-phosphate mannosyltransferase polypeptide 1, catalytic subunit	DPM1	4.60E−09
	lymphocyte cytosolic protein 1 (L-plastin)	LCP1	4.62E−09
	chondroitin sulfate synthase 1	CHSY1	4.73E−09
	endothelin converting enzyme 2	ECE2	4.87E−09
	zinc finger protein 467	ZNF467	4.97E−09
	EBNA1 binding protein 2	EBNA1BP2	5.29E−09
	TCDD-inducible poly(ADP-ribose) polymerase	TIPARP	5.82E−09
	tyrosyl-tRNA synthetase	YARS	6.06E−09
	CD44 molecule (Indian blood group)	CD44	6.06E−09
	phospholipase A2, group IVA (cytosolic, calcium-dependent)	PLA2G4A	6.08E−09
	allograft inflammatory factor 1-like	AIF1L	6.11E−09
	TBC1 (tre-2/USP6, BUB2, cdc16) domain family, member 1	TBC1D1	6.24E−09
	phospholipase A2, group III	PLA2G3	6.29E−09
	serum/glucocorticoid regulated kinase 1	SGK1	7.16E−09
	serum deprivation response	SDPR	7.24E−09
	pleckstrin homology domain containing, family O member 1	PLEKHO1	7.37E−09
	FCH domain only 2	FCHO2	7.41E−09
	pleckstrin homology domain containing, family F (with FYVE domain) member 1	PLEKHF1	7.60E−09
	testis derived transcript (3 LIM domains)	TES	7.61E−09
	clathrin, light chain B	CLTB	7.89E−09
	tetraspanin 31	TSPAN31	8.26E−09
	transporter 1, ATP-binding cassette, sub-family B (MDR/TAP)	TAP1	8.28E−09
	DnaJ (Hsp40) homolog, subfamily C, member 3	DNAJC3	8.42E−09
	dual specificity phosphatase 5	DUSP5	8.51E−09
	contactin 6	CNTN6	8.59E−09
	myeloid differentiation primary response gene (88)	MYD88	9.02E−09
	fibronectin 1	FN1	9.30E−09
	fibroblast growth factor 2 (basic)	FGF2	9.34E−09
	carbonic anhydrase XI	CA11	9.35E−09
	mitochondrial carrier homolog 2 (C. elegans)	MTCH2	9.43E−09
	elongation factor, RNA polymerase II, 2	ELL2	9.46E−09
	CDC42 effector protein (Rho GTPase binding) 4	CDC42EP4	9.64E−09
	numb homolog (Drosophila)	NUMB	9.97E−09
	enhancer of zeste homolog 1 (Drosophila)	EZH1	1.00E−08
	runt-related transcription factor 1	RUNX1	1.01E−08
	early growth response 1	EGR1	1.06E−08
	nuclear import 7 homolog (S. cerevisiae)	NIP7	1.11E−08
	glutamyl-prolyl-tRNA synthetase	EPRS	1.16E−08
	regulator of G-protein signaling 2, 24kDa	RGS2	1.22E−08
	eukaryotic translation initiation factor 5B	EIF5B	1.23E−08
	protein tyrosine phosphatase, receptor type, C	PTPRC	1.25E−08
	dual specificity phosphatase 4	DUSP4	1.28E−08
	ankyrin repeat domain 57	ANKRD57	1.29E−08
	chromosome 9 open reading frame 3	C9orf3	1.33E−08
	tropomyosin 3	TPM3	1.34E−08
	G1 to S phase transition 1	GSPT1	1.37E−08
	IMP (inosine 5'-monophosphate) dehydrogenase 2	IMPDH2	1.37E−08
	leukotriene A4 hydrolase	LTA4H	1.41E−08
	GLIS family zinc finger 2	GLIS2	1.41E−08
	karyopherin alpha 6 (importin alpha 7)	KPNA6	1.44E−08
	perilipin 2	PLIN2	1.44E−08
	homer homolog 1 (Drosophila)	HOMER1	1.56E−08
	rhophilin, Rho GTPase binding protein 2	RHPN2	1.59E−08
	period homolog 1 (Drosophila)	PER1	1.60E−08
	solute carrier family 20 (phosphate transporter), member 1	SLC20A1	1.62E−08
	nuclear receptor subfamily 4, group A, member 1	NR4A1	1.64E−08
	acetyl-CoA acetyltransferase 2	ACAT2	1.65E−08
	G protein-coupled receptor, family C, group 5, member B	GPRC5B	1.67E−08
	activity-regulated cytoskeleton-associated protein	ARC	1.67E−08
	Kruppel-like factor 4 (gut)	KLF4	1.68E−08
	chaperonin containing TCP1, subunit 4 (delta)	CCT4	1.69E−08
	insulin induced gene 1	INSIG1	1.72E−08
	microtubule-associated protein, RP/EB family, member 1	MAPRE1	1.79E−08
	Hermansky-Pudlak syndrome 4	HPS4	1.81E−08
	fibronectin type III domain containing 3B	FNDC3B	1.88E−08
	exportin 7	XPO7	1.92E−08
	major histocompatibility complex, class II, DM alpha	HLA-DMA	1.93E−08
	purinergic receptor P2Y, G-protein coupled, 12	P2RY12	1.93E−08
	four jointed box 1 (Drosophila)	FJX1	1.95E−08
	breast cancer anti-estrogen resistance 1	BCAR1	2.00E−08
	Ras homolog enriched in brain	RHEB	2.01E−08
	nuclear receptor subfamily 4, group A, member 2	NR4A2	2.04E−08
	podocalyxin-like	PODXL	2.05E−08
	prominin 1	PROM1	2.18E−08
	ceruloplasmin (ferroxidase)	CP	2.19E−08
	CGRP receptor component	CRCP	2.20E−08
	Kruppel-like factor 15	KLF15	2.32E−08
	proteasome (prosome, macropain) activator subunit 1 (PA28 alpha)	PSME1	2.39E−08
	ADAM metallopeptidase with thrombospondin type 1 motif, 9	ADAMTS9	2.48E−08
	angiopoietin 2	ANGPT2	2.67E−08
	glutamate receptor, ionotropic, AMPA 2	GRIA2	2.77E−08
	sphingosine-1-phosphate receptor 2	S1PR2	2.80E−08
	hemopoietic cell kinase	HCK	2.83E−08
	sex hormone-binding globulin	SHBG	2.85E−08
	RAB31, member RAS oncogene family	RAB31	2.86E−08
	ras homolog gene family, member C	RHOC	2.87E−08
	Cbp/p300-interacting transactivator, with Glu/Asp-rich carboxy-terminal domain, 1	CITED1	2.88E−08
	transmembrane protein 208	TMEM208	2.97E−08
	alpha thalassemia/mental retardation syndrome X-linked	ATRX	3.01E−08
	transmembrane emp24 protein transport domain containing 9	TMED9	3.08E−08
	DIX domain containing 1	DIXDC1	3.27E−08
	mitogen-activated protein kinase-activated protein kinase 2	MAPKAPK2	3.31E−08
	ephrin-B3	EFNB3	3.31E−08
	cell cycle progression 1	CCPG1	3.36E−08
	somatostatin receptor 2	SSTR2	3.38E−08
	Bardet-Biedl syndrome 4	BBS4	3.43E−08
	bromodomain adjacent to zinc finger domain, 1A	BAZ1A	3.48E−08
	F-box protein 38	FBXO38	3.58E−08
	transglutaminase 2 (C polypeptide, protein-glutamine-gamma-glutamyltransferase)	TGM2	3.66E−08
	pellino homolog 1 (Drosophila)	PELI1	3.78E−08
	secretogranin II	SCG2	3.80E−08
	uveal autoantigen with coiled-coil domains and ankyrin repeats	UACA	3.82E−08
	chloride intracellular channel 1	CLIC1	3.84E−08
	major vault protein	MVP	3.92E−08
	taspase, threonine aspartase, 1	TASP1	3.92E−08
	adenylosuccinate synthase	ADSS	3.94E−08
	cyclin M3	CNNM3	4.38E−08
	eukaryotic translation initiation factor 6	EIF6	4.43E−08
	PDZ and LIM domain 7 (enigma)	PDLIM7	4.45E−08
	ubiquitin protein ligase E3 component n-recognin 7 (putative)	UBR7	4.52E−08
	amyloid beta (A4) precursor protein-binding, family B, member 1 (Fe65)	APBB1	4.56E−08
	EH-domain containing 2	EHD2	4.58E−08
	ATP-binding cassette, sub-family B (MDR/TAP), member 1	ABCB1	4.58E−08
	cysteine dioxygenase, type I	CDO1	4.63E−08
	moesin	MSN	4.69E−08
	doublecortin-like kinase 1	DCLK1	4.70E−08
	protein tyrosine phosphatase-like (proline instead of catalytic arginine), member b	PTPLB	4.88E−08
	thrombomodulin	THBD	4.96E−08
	interleukin-1 receptor-associated kinase 2	IRAK2	5.14E−08
	neuropeptide Y receptor Y1	NPY1R	5.16E−08
	retinaldehyde binding protein 1	RLBP1	5.27E−08
	histone deacetylase 11	HDAC11	5.41E−08
	transforming growth factor, beta receptor 1	TGFBR1	5.47E−08
	erbb2 interacting protein	ERBB2IP	5.47E−08
	shisa homolog 5 (Xenopus laevis)	SHISA5	5.49E−08
	cytokine induced apoptosis inhibitor 1	CIAPIN1	5.52E−08
	von Hippel-Lindau tumor suppressor	VHL	5.53E−08
	transmembrane protein 51	TMEM51	5.75E−08
	cadherin 10, type 2 (T2-cadherin)	CDH10	5.99E−08
	G protein-coupled receptor 19	GPR19	6.03E−08
	zinc finger protein 36, C3H type-like 1	ZFP36L1	6.27E−08
	A kinase (PRKA) anchor protein 7	AKAP7	6.50E−08
	ubiquitin associated and SH3 domain containing B	UBASH3B	6.59E−08
	WD repeat domain 44	WDR44	6.67E−08
	aminoacyl tRNA synthetase complex-interacting multifunctional protein 2	AIMP2	6.70E−08
	NOP2 nucleolar protein homolog (yeast)	NOP2	6.79E−08
	E2F transcription factor 5, p130-binding	E2F5	6.82E−08
	cryptochrome 2 (photolyase-like)	CRY2	6.92E−08
	DNA-damage-inducible transcript 3	DDIT3	6.95E−08
	oxidized low density lipoprotein (lectin-like) receptor 1	OLR1	7.20E−08
	integrin alpha FG-GAP repeat containing 1	ITFG1	7.62E−08
	heme oxygenase (decycling) 1	HMOX1	8.00E−08
	transforming growth factor beta regulator 4	TBRG4	8.01E−08
	Fas apoptotic inhibitory molecule 2	FAIM2	8.09E−08
	transducin (beta)-like 1 X-linked receptor 1	TBL1XR1	8.09E−08
	proteasome (prosome, macropain) 26S subunit, non-ATPase, 12	PSMD12	8.12E−08
	CKLF-like MARVEL transmembrane domain containing 6	CMTM6	8.36E−08
	NADH dehydrogenase (ubiquinone) 1 alpha subcomplex, 5, 13kDa	NDUFA5	8.79E−08
	SH2B adaptor protein 2	SH2B2	9.21E−08
	phosphoribosylaminoimidazole carboxylase, phosphoribosylaminoimidazole succinocarboxamide synthetase	PAICS	9.29E−08
	nuclear factor (erythroid-derived 2)-like 2	NFE2L2	9.52E−08
	docking protein 4	DOK4	1.02E−07
	cell growth regulator with EF-hand domain 1	CGREF1	1.03E−07
	chaperonin containing TCP1, subunit 5 (epsilon)	CCT5	1.05E−07
	peroxisomal biogenesis factor 13	PEX13	1.12E−07
	oligodendrocyte myelin glycoprotein	OMG	1.12E−07
	arginine-glutamic acid dipeptide (RE) repeats	RERE	1.13E−07
	DEAD (Asp-Glu-Ala-Asp) box polypeptide 21	DDX21	1.18E−07
	neuroepithelial cell transforming 1	NET1	1.20E−07
	calcium/calmodulin-dependent protein kinase IG	CAMK1G	1.21E−07
	polymerase (RNA) III (DNA directed) polypeptide G (32kD)	POLR3G	1.22E−07
	OAF homolog (Drosophila)	OAF	1.24E−07
	cytochrome P450, family 51, subfamily A, polypeptide 1	CYP51A1	1.27E−07
	zinc finger CCCH-type containing 15	ZC3H15	1.29E−07
	N(alpha)-acetyltransferase 50, NatE catalytic subunit	NAA50	1.33E−07
	metallothionein 1F	MT1F	1.33E−07
	proteasome (prosome, macropain) subunit, alpha type, 3	PSMA3	1.37E−07
	BMP and activin membrane-bound inhibitor homolog (Xenopus laevis)	BAMBI	1.37E−07
	muscleblind-like 2 (Drosophila)	MBNL2	1.40E−07
	block of proliferation 1	BOP1/LOC727967	1.42E−07
	translocator protein (18kDa)	TSPO	1.46E−07
	ubiquitin specific peptidase 36	USP36	1.46E−07
	spermidine synthase	SRM	1.47E−07
	Cbp/p300-interacting transactivator, with Glu/Asp-rich carboxy-terminal domain, 2	CITED2	1.50E−07
	chemokine (C-C motif) ligand 7	CCL7	1.50E−07
	DEAD (Asp-Glu-Ala-Asp) box polypeptide 3, X-linked	DDX3X	1.57E−07
	myelin transcription factor 1-like	MYT1L	1.58E−07
	annexin A2	ANXA2	1.63E−07
	doublecortin	DCX	1.64E−07
	signal recognition particle 68kDa	SRP68	1.69E−07
	peroxisomal biogenesis factor 1	PEX1	1.72E−07
	megakaryocyte-associated tyrosine kinase	MATK	1.73E−07
	DNA-damage-inducible transcript 4	DDIT4	1.75E−07
	sprouty homolog 4 (Drosophila)	SPRY4	1.77E−07
	zinc fingers and homeoboxes 1	ZHX1	1.79E−07
	proteasome (prosome, macropain) 26S subunit, non-ATPase, 5	PSMD5	1.79E−07
	chromosome 7 open reading frame 64	C7orf64	1.82E−07
	early growth response 2	EGR2	1.87E−07
	guanine nucleotide binding protein-like 3 (nucleolar)	GNL3	1.88E−07
	A kinase (PRKA) anchor protein 13	AKAP13	1.88E−07
	S-phase cyclin A-associated protein in the ER	SCAPER	1.96E−07
	solute carrier family 38, member 2	SLC38A2	1.99E−07
	thioredoxin domain containing 17	TXNDC17	2.02E−07
	RNA binding motif protein 8A	RBM8A	2.05E−07
	growth arrest and DNA-damage-inducible, alpha	GADD45A	2.05E−07
	transducin-like enhancer of split 3 (E(sp1) homolog, Drosophila)	TLE3	2.05E−07
	ring finger protein 112	RNF112	2.26E−07
	UDP-Gal:betaGlcNAc beta 1,4- galactosyltransferase, polypeptide 5	B4GALT5	2.32E−07
	eukaryotic translation elongation factor 1 epsilon 1	EEF1E1	2.32E−07
	signal recognition particle receptor (docking protein)	SRPR	2.35E−07
	phosphatidic acid phosphatase type 2B	PPAP2B	2.36E−07
	TGFB-induced factor homeobox 1	TGIF1	2.38E−07
	tumor necrosis factor	TNF	2.38E−07
	immediate early response 5	IER5	2.39E−07
	bromodomain containing 8	BRD8	2.42E−07
	stromal cell-derived factor 2-like 1	SDF2L1	2.47E−07
	thyrotrophic embryonic factor	TEF	2.47E−07
	cornichon homolog 4 (Drosophila)	CNIH4	2.49E−07
	gamma-aminobutyric acid (GABA) A receptor, gamma 2	GABRG2	2.54E−07
	tripartite motif-containing 32	TRIM32	2.63E−07
	ChaC, cation transport regulator homolog 1 (E. coli)	CHAC1	2.63E−07
	septin 11	SEPT11	2.66E−07
	ELAV (embryonic lethal, abnormal vision, Drosophila)-like 1 (Hu antigen R)	ELAVL1	2.72E−07
	brain expressed, X-linked 1	BEX1	2.74E−07
	pre-B-cell leukemia homeobox 2	PBX2	2.77E−07
	histidyl-tRNA synthetase	HARS	2.86E−07
	chromosome 14 open reading frame 4	C14orf4	2.89E−07
	kinesin-associated protein 3	KIFAP3	2.91E−07
	phospholipase C, beta 1 (phosphoinositide-specific)	PLCB1	3.01E−07
	transient receptor potential cation channel, subfamily C, member 2, pseudogene	TRPC2	3.01E−07
	phosphatidylinositol transfer protein, beta	PITPNB	3.07E−07
	mediator complex subunit 13-like	MED13L	3.14E−07
	olfactomedin-like 2B	OLFML2B	3.14E−07
	major histocompatibility complex, class II, DM beta	HLA-DMB	3.15E−07
		null	3.17E−07
	sterol-C4-methyl oxidase-like	SC4MOL	3.22E−07
	BCL2-associated athanogene 5	BAG5	3.23E−07
	leucine rich repeat containing 59	LRRC59	3.24E−07
	excision repair cross-complementing rodent repair deficiency, complementation group 1 (includes overlapping antisense sequence)	ERCC1	3.26E−07
	low density lipoprotein receptor-related protein associated protein 1	LRPAP1	3.27E−07
	seizure related 6 homolog (mouse)	SEZ6	3.30E−07
	chromodomain helicase DNA binding protein 2	CHD2	3.37E−07
	PAK1 interacting protein 1	PAK1IP1	3.50E−07
	glutamine-fructose-6-phosphate transaminase 2	GFPT2	3.52E−07
	regulator of calcineurin 1	RCAN1	3.52E−07
	enhancer of yellow 2 homolog (Drosophila)	ENY2	3.52E−07
	PYD and CARD domain containing	PYCARD	3.57E−07
	serum response factor (c-fos serum response element-binding transcription factor)	SRF	3.58E−07
	3-hydroxy-3-methylglutaryl-CoA reductase	HMGCR	3.61E−07
	zinc and ring finger 2	ZNRF2	3.65E−07
	RAR-related orphan receptor B	RORB	3.67E−07
	KIAA0020	KIAA0020	3.74E−07
	threonyl-tRNA synthetase	TARS	4.03E−07
	RWD domain containing 3	RWDD3	4.18E−07
	structural maintenance of chromosomes 6	SMC6	4.25E−07
	hairy and enhancer of split 5 (Drosophila)	HES5	4.45E−07
	DNA-damage-inducible transcript 4-like	DDIT4L	4.48E−07
	tribbles homolog 2 (Drosophila)	TRIB2	4.69E−07
	fatty acid synthase	FASN	4.75E−07
	sodium channel, voltage-gated, type II, alpha subunit	SCN2A	4.81E−07
	sphingosine kinase 1	SPHK1	4.90E−07
	toll-like receptor 2	TLR2	4.99E−07
	leucine zipper transcription factor-like 1	LZTFL1	5.05E−07
	cyclin H	CCNH	5.14E−07
	inhibitor of DNA binding 4, dominant negative helix-loop-helix protein	ID4	5.36E−07
	lactate dehydrogenase A	LDHA	5.38E−07
	WD repeat domain, phosphoinositide interacting 1	WIPI1	5.41E−07
	phosphodiesterase 4D, cAMP-specific	PDE4D	5.42E−07
	ATPase, H+ transporting V0 subunit e2	ATP6V0E2	5.45E−07
	cysteine-rich PDZ-binding protein	CRIPT	5.52E−07
	cytochrome c oxidase subunit VIa polypeptide 2	COX6A2	5.64E−07
	breast cancer anti-estrogen resistance 3	BCAR3	5.67E−07
	A kinase (PRKA) anchor protein 2	AKAP2/PALM2-AKAP2	5.68E−07
	proprotein convertase subtilisin/kexin type 1	PCSK1	5.84E−07
	coronin, actin binding protein, 2B	CORO2B	5.95E−07
	salt-inducible kinase 2	SIK2	5.98E−07
	activity-dependent neuroprotector homeobox	ADNP	6.04E−07
	proteasome (prosome, macropain) subunit, alpha type, 5	PSMA5	6.34E−07
	adenosine A1 receptor	ADORA1	6.39E−07
	CD93 molecule	CD93	6.47E−07
	THO complex 4	THOC4	6.59E−07
	lipid phosphate phosphatase-related protein type 3	LPPR3	6.69E−07
	heat shock 10kDa protein 1 (chaperonin 10)	HSPE1	6.79E−07
	myeloid/lymphoid or mixed-lineage leukemia (trithorax homolog, Drosophila); translocated to, 6	MLLT6	6.92E−07
	brain-derived neurotrophic factor	BDNF	6.98E−07
	placenta-specific 8	PLAC8	7.04E−07
	cathepsin B	CTSB	7.08E−07
	Ras and Rab interactor 2	RIN2	7.11E−07
	D site of albumin promoter (albumin D-box) binding protein	DBP	7.20E−07
	cytoplasmic linker associated protein 2	CLASP2	7.36E−07
	UDP-Gal:betaGlcNAc beta 1,3-galactosyltransferase, polypeptide 5	B3GALT5	7.62E−07
	transmembrane protein 87B	TMEM87B	7.71E−07
	THUMP domain containing 3	THUMPD3	7.89E−07
	uridine-cytidine kinase 2	UCK2	7.93E−07
	epithelial membrane protein 3	EMP3	7.99E−07
	B-cell CLL/lymphoma 6	BCL6	8.05E−07
	v-akt murine thymoma viral oncogene homolog 2	AKT2	8.10E−07
	transducer of ERBB2, 2	TOB2	8.21E−07
	protein arginine methyltransferase 1	PRMT1	8.23E−07
	eukaryotic translation initiation factor 3, subunit B	EIF3B	8.28E−07
	endoplasmic reticulum protein 44	ERP44	8.35E−07
	chromosome 2 open reading frame 43	C2orf43	8.38E−07
	ELL associated factor 1	EAF1	8.43E−07
	fibroblast growth factor receptor 1	FGFR1	8.57E−07
	zinc finger, FYVE domain containing 16	ZFYVE16	8.66E−07
	CDGSH iron sulfur domain 2	CISD2	8.78E−07
	phosphatidylinositol transfer protein, alpha	PITPNA	8.80E−07
	NADH dehydrogenase (ubiquinone) 1 alpha subcomplex, 12	NDUFA12	8.87E−07
	tRNA methyltransferase 6 homolog (S. cerevisiae)	TRMT6	8.87E−07
	serpin peptidase inhibitor, clade H (heat shock protein 47), member 1, (collagen binding protein 1)	SERPINH1	9.03E−07
	RAP1B, member of RAS oncogene family	RAP1B	9.04E−07
	pim-3 oncogene	PIM3	9.15E−07
	chaperonin containing TCP1, subunit 3 (gamma)	CCT3	9.19E−07
	SMAD family member 1	SMAD1	9.22E−07
	nuclear receptor subfamily 1, group D, member 2	NR1D2	9.54E−07
	mevalonate (diphospho) decarboxylase	MVD	9.64E−07
	Ly1 antibody reactive homolog (mouse)	LYAR	9.78E−07
	SRY (sex determining region Y)-box 2	SOX2	9.80E−07
	proteasome (prosome, macropain) 26S subunit, ATPase, 1	PSMC1	9.88E−07
	gypsy retrotransposon integrase 1	GIN1	9.89E−07
	myosin VI	MYO6	9.92E−07
	fibroblast growth factor receptor 2	FGFR2	1.00E−06
	plexin B1	PLXNB1	1.02E−06
	chemokine (C-X-C motif) ligand 12	CXCL12	1.03E−06
	proteasome (prosome, macropain) 26S subunit, non-ATPase, 14	PSMD14	1.04E−06
	ret proto-oncogene	RET	1.05E−06
	procollagen-lysine, 2-oxoglutarate 5-dioxygenase 3	PLOD3	1.05E−06
	caspase 1, apoptosis-related cysteine peptidase (interleukin 1, beta, convertase)	CASP1	1.06E−06
	UDP-GlcNAc:betaGal beta-1,3-N-acetylglucosaminyltransferase 1	B3GNT1	1.06E−06
	nebulette	NEBL	1.06E−06
	chromosome 4 open reading frame 19	C4orf19	1.09E−06
	component of oligomeric golgi complex 1	COG1	1.12E−06
	TAF9 RNA polymerase II, TATA box binding protein (TBP)-associated factor, 32kDa	TAF9	1.15E−06
	nuclear factor of kappa light polypeptide gene enhancer in B-cells 1	NFKB1	1.16E−06
	stomatin	STOM	1.16E−06
	adenylate kinase 2	AK2	1.18E−06
	inositol 1,4,5-trisphosphate 3-kinase C	ITPKC	1.19E−06
	claudin 10	CLDN10	1.20E−06
	brain-specific angiogenesis inhibitor 3	BAI3	1.20E−06
	Cdk5 and Abl enzyme substrate 1	CABLES1	1.20E−06
	kelch-like 13 (Drosophila)	KLHL13	1.20E−06
	TSC22 domain family, member 1	TSC22D1	1.20E−06
	deoxynucleotidyltransferase, terminal, interacting protein 2	DNTTIP2	1.22E−06
	spastic paraplegia 20 (Troyer syndrome)	SPG20	1.23E−06
	hairy and enhancer of split 6 (Drosophila)	HES6	1.23E−06
	SET domain containing (lysine methyltransferase) 8	SETD8	1.23E−06
	poly(A) binding protein, cytoplasmic 4 (inducible form)	PABPC4	1.25E−06
	MAD2 mitotic arrest deficient-like 2 (yeast)	MAD2L2	1.28E−06
	serine/threonine kinase 17b	STK17B	1.30E−06
	MAK16 homolog (S. cerevisiae)	MAK16	1.32E−06
	sortilin 1	SORT1	1.34E−06
	lectin, mannose-binding 2	LMAN2	1.35E−06
	eukaryotic translation initiation factor 4E	EIF4E	1.36E−06
	sprouty homolog 1, antagonist of FGF signaling (Drosophila)	SPRY1	1.37E−06
	cyclin-dependent kinase inhibitor 1A (p21, Cip1)	CDKN1A	1.37E−06
	phenylalanyl-tRNA synthetase, beta subunit	FARSB	1.41E−06
	consortin, connexin sorting protein	CNST	1.42E−06
	chromosome X open reading frame 40A	CXorf40A/CXorf40B	1.43E−06
	transcription elongation factor B (SIII), polypeptide 3 (110kDa, elongin A)	TCEB3	1.45E−06
	Fanconi anemia, complementation group L	FANCL	1.48E−06
	mitogen-activated protein kinase kinase 6	MAP2K6	1.48E−06
	Bardet-Biedl syndrome 2	BBS2	1.52E−06
	family with sequence similarity 189, member B	FAM189B	1.53E−06
	tumor necrosis factor receptor superfamily, member 11a, NFKB activator	TNFRSF11A	1.53E−06
	ribosomal protein L18	RPL18	1.55E−06
	spectrin repeat containing, nuclear envelope 1	SYNE1	1.55E−06
	intercellular adhesion molecule 5, telencephalin	ICAM5	1.56E−06
	synaptotagmin-like 2	SYTL2	1.59E−06
	serine/arginine-rich splicing factor 5	SRSF5	1.61E−06
	kelch-like 21 (Drosophila)	KLHL21	1.62E−06
	A kinase (PRKA) anchor protein 1	AKAP1	1.65E−06
	von Willebrand factor	VWF	1.65E−06
	solute carrier family 2 (facilitated glucose transporter), member 1	SLC2A1	1.68E−06
	RB-associated KRAB zinc finger	RBAK	1.69E−06
	annexin A7	ANXA7	1.73E−06
	sestrin 1	SESN1	1.73E−06
	ATP-binding cassette, sub-family A (ABC1), member 8	ABCA8	1.73E−06
	transmembrane protein 19	TMEM19	1.74E−06
	UDP-N-acetyl-alpha-D-galactosamine:polypeptide N-acetylgalactosaminyltransferase 1 (GalNAc-T1)	GALNT1	1.75E−06
	cysteine-serine-rich nuclear protein 2	CSRNP2	1.76E−06
	nuclear mitotic apparatus protein 1	NUMA1	1.76E−06
	exportin, tRNA (nuclear export receptor for tRNAs)	XPOT	1.78E−06
	guanine nucleotide binding protein (G protein), gamma 11	GNG11	1.79E−06
	gap junction protein, alpha 1, 43kDa	GJA1	1.83E−06
	guanine nucleotide binding protein (G protein), beta polypeptide 4	GNB4	1.83E−06
	transmembrane protein 93	TMEM93	1.88E−06
	RGM domain family, member A	RGMA	1.89E−06
	interleukin 13 receptor, alpha 1	IL13RA1	1.90E−06
	ribonuclease T2	RNASET2	1.92E−06
	poliovirus receptor	PVR	1.95E−06
	RRS1 ribosome biogenesis regulator homolog (S. cerevisiae)	RRS1	1.96E−06
	solute carrier family 39 (zinc transporter), member 14	SLC39A14	1.96E−06
	RNA (guanine-9-) methyltransferase domain containing 1	RG9MTD1	1.96E−06
	CWC22 spliceosome-associated protein homolog (S. cerevisiae)	CWC22	2.01E−06
	DPH3, KTI11 homolog (S. cerevisiae)	DPH3	2.02E−06
	v-yes-1 Yamaguchi sarcoma viral related oncogene homolog	LYN	2.09E−06
	PIN2/TERF1 interacting, telomerase inhibitor 1	PINX1	2.09E−06
	integrin, alpha 9	ITGA9	2.11E−06
	ubiquitin specific peptidase like 1	USPL1	2.13E−06
	deoxythymidylate kinase (thymidylate kinase)	DTYMK	2.13E−06
	tumor protein p53	TP53	2.15E−06
	leucine aminopeptidase 3	LAP3	2.16E−06
	tetraspanin 8	TSPAN8	2.19E−06
	SEC13 homolog (S. cerevisiae)	SEC13	2.19E−06
	suppression of tumorigenicity 7	ST7	2.20E−06
	phosphodiesterase 3B, cGMP-inhibited	PDE3B	2.22E−06
	proteasome (prosome, macropain) subunit, beta type, 4	PSMB4	2.23E−06
	TIMP metallopeptidase inhibitor 3	TIMP3	2.23E−06
	proteasome (prosome, macropain) 26S subunit, non-ATPase, 11	PSMD11	2.23E−06
	adenosine A3 receptor	ADORA3	2.24E−06
	Kruppel-like factor 10	KLF10	2.27E−06
	bone marrow stromal cell antigen 2	BST2	2.28E−06
	RAD50 interactor 1	RINT1	2.30E−06
	vacuolar protein sorting 33 homolog A (S. cerevisiae)	VPS33A	2.31E−06
	solute carrier family 7 (cationic amino acid transporter, y+ system), member 4	SLC7A4	2.32E−06
	chromosome 20 open reading frame 24	C20orf24	2.34E−06
	furry homolog (Drosophila)	FRY	2.34E−06
	RNA binding motif protein, X-linked	RBMX	2.35E−06
	immunoglobulin superfamily, member 8	IGSF8	2.35E−06
	interleukin 18 (interferon-gamma-inducing factor)	IL18	2.36E−06
	solute carrier family 7 (cationic amino acid transporter, y+ system), member 1	SLC7A1	2.39E−06
	programmed cell death 6 interacting protein	PDCD6IP	2.40E−06
	WW domain containing transcription regulator 1	WWTR1	2.41E−06
	solute carrier family 35, member E1	SLC35E1	2.42E−06
	zinc finger protein 322A	ZNF322A	2.44E−06
	TBP-like 1	TBPL1	2.44E−06
	Lix1 homolog (chicken)	LIX1	2.44E−06
	farnesyl-diphosphate farnesyltransferase 1	FDFT1	2.46E−06
	breast carcinoma amplified sequence 3	BCAS3	2.47E−06
	ADP-ribosylation factor-like 4A	ARL4A	2.51E−06
	v-ral simian leukemia viral oncogene homolog B (ras related; GTP binding protein)	RALB	2.54E−06
	adducin 3 (gamma)	ADD3	2.60E−06
	dual specificity phosphatase 2	DUSP2	2.62E−06
	paired box 6	PAX6	2.63E−06
	sprouty homolog 2 (Drosophila)	SPRY2	2.63E−06
	ATPase, H+ transporting, lysosomal 34kDa, V1 subunit D	ATP6V1D	2.65E−06
	neuronal pentraxin II	NPTX2	2.67E−06
	nudix (nucleoside diphosphate linked moiety X)-type motif 16-like 1	NUDT16L1	2.67E−06
	pumilio homolog 2 (Drosophila)	PUM2	2.70E−06
	nucleoporin 93kDa	NUP93	2.72E−06
	GLI family zinc finger 1	GLI1	2.73E−06
	plasminogen activator, tissue	PLAT	2.74E−06
	serine racemase	SRR	2.76E−06
	p21 protein (Cdc42/Rac)-activated kinase 3	PAK3	2.76E−06
	UTP3, small subunit (SSU) processome component, homolog (S. cerevisiae)	UTP3	2.77E−06
		null	2.80E−06
	prohibitin 2	PHB2	2.82E−06
	golgi membrane protein 1	GOLM1	2.83E−06
	chromosome 12 open reading frame 51	C12orf51	2.92E−06
	integral membrane protein 2C	ITM2C	2.92E−06
	dopa decarboxylase (aromatic L-amino acid decarboxylase)	DDC	2.97E−06
	kelch-like ECH-associated protein 1	KEAP1	3.00E−06
	survival motor neuron domain containing 1	SMNDC1	3.04E−06
	solute carrier family 35, member B1	SLC35B1	3.05E−06
	ubiquitin specific peptidase 2	USP2	3.06E−06
	protein phosphatase 3, catalytic subunit, alpha isozyme	PPP3CA	3.06E−06
	EMI domain containing 1	EMID1	3.08E−06
	GRIP and coiled-coil domain containing 2	GCC2	3.17E−06
	eukaryotic translation initiation factor 3, subunit G	EIF3G	3.23E−06
	tribbles homolog 1 (Drosophila)	TRIB1	3.26E−06
	tripeptidyl peptidase I	TPP1	3.29E−06
	structural maintenance of chromosomes 3	SMC3	3.31E−06
	complement component 1, q subcomponent, A chain	C1QA	3.32E−06
	wingless-type MMTV integration site family, member 7A	WNT7A	3.33E−06
	corticotropin releasing hormone	CRH	3.34E−06
	iron-responsive element binding protein 2	IREB2	3.34E−06
	cold shock domain protein A	CSDA	3.38E−06
	deoxyhypusine synthase	DHPS	3.41E−06
	heterogeneous nuclear ribonucleoprotein A/B	HNRNPAB	3.43E−06
	leucine rich repeat containing 40	LRRC40	3.44E−06
	secretory carrier membrane protein 1	SCAMP1	3.46E−06
	translocation associated membrane protein 1	TRAM1	3.47E−06
	chromosome 11 open reading frame 73	C11orf73	3.53E−06
	UDP-Gal:betaGlcNAc beta 1,4- galactosyltransferase, polypeptide 1	B4GALT1	3.57E−06
	pericentriolar material 1	PCM1	3.57E−06
	apoptosis-inducing factor, mitochondrion-associated, 1	AIFM1	3.59E−06
	SMT3 suppressor of mif two 3 homolog 3 (S. cerevisiae)	SUMO3	3.60E−06
	purine-rich element binding protein B	PURB	3.68E−06
	collagen, type XVI, alpha 1	COL16A1	3.68E−06
	CD40 molecule, TNF receptor superfamily member 5	CD40	3.70E−06
	thrombospondin, type I, domain containing 7B	THSD7B	3.73E−06
	CCR4-NOT transcription complex, subunit 1	CNOT1	3.75E−06
	potassium channel tetramerisation domain containing 4	KCTD4	3.77E−06
	NGFI-A binding protein 2 (EGR1 binding protein 2)	NAB2	3.82E−06
	fatty acid binding protein 5 (psoriasis-associated)	FABP5	3.82E−06
	small nuclear RNA activating complex, polypeptide 5, 19kDa	SNAPC5	3.84E−06
	fibulin 2	FBLN2	3.88E−06
	histamine N-methyltransferase	HNMT	3.92E−06
	RAS, dexamethasone-induced 1	RASD1	3.93E−06
	chromosome 5 open reading frame 62	C5orf62	3.93E−06
	ring finger protein 114	RNF114	3.99E−06
		null	4.08E−06
	ubiquitin protein ligase E3 component n-recognin 5	UBR5	4.18E−06
	T-cell lymphoma invasion and metastasis 1	TIAM1	4.22E−06
	SNF2 histone linker PHD RING helicase	SHPRH	4.24E−06
	adhesion molecule with Ig-like domain 3	AMIGO3	4.25E−06
	zinc finger, FYVE domain containing 9	ZFYVE9	4.28E−06
	metadherin	MTDH	4.33E−06
	polybromo 1	PBRM1	4.36E−06
	transmembrane protein 176B	TMEM176B	4.40E−06
	tetraspanin 5	TSPAN5	4.42E−06
	protein phosphatase 1, regulatory (inhibitor) subunit 3C	PPP1R3C	4.52E−06
	EPH receptor B3	EPHB3	4.54E−06
	oxidative stress induced growth inhibitor 1	OSGIN1	4.56E−06
	hematological and neurological expressed 1-like	HN1L	4.57E−06
	DEAD (Asp-Glu-Ala-Asp) box polypeptide 1	DDX1	4.57E−06
	zinc ribbon domain containing 1	ZNRD1	4.57E−06
	F-box protein 25	FBXO25	4.58E−06
	chemokine (C-X-C motif) ligand 3	CXCL3	4.59E−06
	solute carrier family 25 (mitochondrial carrier; phosphate carrier), member 25	SLC25A25	4.59E−06
	carbohydrate (N-acetylglucosamine-6-O) sulfotransferase 2	CHST2	4.61E−06
	regulator of calcineurin 2	RCAN2	4.64E−06
	6-phosphofructo-2-kinase/fructose-2,6-biphosphatase 2	PFKFB2	4.66E−06
	peptidylprolyl isomerase D	PPID	4.72E−06
	synaptotagmin IV	SYT4	4.72E−06
	lysyl oxidase	LOX	4.73E−06
	ubiquitin-like modifier activating enzyme 5	UBA5	4.78E−06
	transmembrane 9 superfamily member 1	TM9SF1	4.89E−06
	CDC42 small effector 1	CDC42SE1	4.91E−06
	polymerase (RNA) III (DNA directed) polypeptide E (80kD)	POLR3E	4.93E−06
	G protein-coupled receptor 108	GPR108	4.93E−06
	activin A receptor, type I	ACVR1	4.98E−06
	ESF1, nucleolar pre-rRNA processing protein, homolog (S. cerevisiae)	ESF1	4.98E−06
	F-box and leucine-rich repeat protein 3	FBXL3	5.00E−06
	transmembrane emp24-like trafficking protein 10 (yeast)	TMED10	5.06E−06
	RAS p21 protein activator (GTPase activating protein) 1	RASA1	5.08E−06
	coiled-coil domain containing 6	CCDC6	5.21E−06
	KIAA1949	KIAA1949	5.26E−06
	sphingosine-1-phosphate receptor 1	S1PR1	5.30E−06
	N-myristoyltransferase 1	NMT1	5.31E−06
	eukaryotic elongation factor-2 kinase	EEF2K	5.36E−06
	zinc finger and BTB domain containing 43	ZBTB43	5.39E−06
	solute carrier family 40 (iron-regulated transporter), member 1	SLC40A1	5.39E−06
	methionyl aminopeptidase 1	METAP1	5.40E−06
	speedy homolog A (Xenopus laevis)	SPDYA	5.44E−06
	solute carrier family 25 (mitochondrial carrier; phosphate carrier), member 3	SLC25A3	5.45E−06
	calcitonin-related polypeptide beta	CALCB	5.58E−06
	tumor suppressing subtransferable candidate 4	TSSC4	5.73E−06
	atlastin GTPase 1	ATL1	5.74E−06
	nuclear receptor subfamily 3, group C, member 2	NR3C2	5.76E−06
	seven in absentia homolog 2 (Drosophila)	SIAH2	5.78E−06
	B-cell CLL/lymphoma 10	BCL10	5.83E−06
	eukaryotic translation initiation factor 3, subunit D	EIF3D	5.90E−06
	mitochondrial ribosomal protein L24	MRPL24	5.94E−06
	armadillo repeat containing 8	ARMC8	6.04E−06
	C1q and tumor necrosis factor related protein 4	C1QTNF4	6.08E−06
	asparagine synthetase (glutamine-hydrolyzing)	ASNS	6.09E−06
	zinc finger and SCAN domain containing 12	ZSCAN12	6.09E−06
	kelch repeat and BTB (POZ) domain containing 4	KBTBD4	6.11E−06
	protein tyrosine phosphatase, receptor type, R	PTPRR	6.15E−06
	interleukin 1, beta	IL1B	6.16E−06
	chromobox homolog 6	CBX6	6.17E−06
	cysteine/histidine-rich 1	CYHR1	6.19E−06
	DnaJ (Hsp40) homolog, subfamily B, member 5	DNAJB5	6.43E−06
	ribosome binding protein 1 homolog 180kDa (dog)	RRBP1	6.52E−06
	dynein, cytoplasmic 1, intermediate chain 1	DYNC1I1	6.56E−06
	tRNA methyltransferase 61 homolog A (S. cerevisiae)	TRMT61A	6.59E−06
	ring finger protein 149	RNF149	6.61E−06
	solute carrier family 35, member A5	SLC35A5	6.66E−06
	bromodomain containing 3	BRD3	6.69E−06
	apolipoprotein B mRNA editing enzyme, catalytic polypeptide 1	APOBEC1	6.74E−06
	ATP-binding cassette, sub-family G (WHITE), member 1	ABCG1	6.75E−06
	forkhead box K1	FOXK1	6.78E−06
	2,4-dienoyl CoA reductase 2, peroxisomal	DECR2	6.80E−06
	zinc finger protein 259	ZNF259	6.92E−06
	syntabulin (syntaxin-interacting)	SYBU	7.06E−06
	aldehyde dehydrogenase 1 family, member L1	ALDH1L1	7.14E−06
	ring finger protein 180	RNF180	7.15E−06
	chromosome 12 open reading frame 11	C12orf11	7.19E−06
	CCR4-NOT transcription complex, subunit 2	CNOT2	7.29E−06
	kinesin family member 5C	KIF5C	7.35E−06
	protein kinase C, gamma	PRKCG	7.42E−06
	seryl-tRNA synthetase	SARS	7.45E−06
	WD repeat domain 13	WDR13	7.46E−06
	potassium intermediate/small conductance calcium-activated channel, subfamily N, member 2	KCNN2	7.53E−06
	ubiquitin interaction motif containing 1	UIMC1	7.65E−06
	S100 calcium binding protein B	S100B	7.71E−06
	protein tyrosine phosphatase, receptor type, A	PTPRA	7.72E−06
	platelet-derived growth factor alpha polypeptide	PDGFA	7.79E−06
	deoxyguanosine kinase	DGUOK	7.96E−06
	solute carrier family 1 (neutral amino acid transporter), member 5	SLC1A5	8.01E−06
	cytohesin 3	CYTH3	8.06E−06
	DEAH (Asp-Glu-Ala-Asp/His) box polypeptide 57	DHX57	8.07E−06
	shroom family member 2	SHROOM2	8.07E−06
	dedicator of cytokinesis 3	DOCK3	8.10E−06
	EPH receptor A4	EPHA4	8.11E−06
	ribophorin II	RPN2	8.17E−06
	cysteine-rich, angiogenic inducer, 61	CYR61	8.21E−06
	protein tyrosine phosphatase, receptor type, S	PTPRS	8.21E−06
	sorting nexin 2	SNX2	8.22E−06
	intraflagellar transport 122 homolog (Chlamydomonas)	IFT122	8.26E−06
	sema domain, immunoglobulin domain (Ig), transmembrane domain (TM) and short cytoplasmic domain, (semaphorin) 4G	SEMA4G	8.44E−06
	adaptor-related protein complex 4, beta 1 subunit	AP4B1	8.50E−06
	cyclin-dependent kinase 2 associated protein 1	CDK2AP1	8.57E−06
	3-hydroxy-3-methylglutaryl-CoA synthase 1 (soluble)	HMGCS1	8.61E−06
	cell division cycle 37 homolog (S. cerevisiae)-like 1	CDC37L1	8.68E−06
	BTG3 associated nuclear protein	BANP	8.71E−06
	jagged 1	JAG1	8.78E−06
	growth arrest-specific 7	GAS7	8.81E−06
	heat shock 60kDa protein 1 (chaperonin)	HSPD1	8.93E−06
	DPH5 homolog (S. cerevisiae)	DPH5	9.03E−06
	tripartite motif-containing 25	TRIM25	9.05E−06
	nuclear receptor subfamily 3, group C, member 1 (glucocorticoid receptor)	NR3C1	9.22E−06
	exocyst complex component 4	EXOC4	9.34E−06
	MTOR associated protein, LST8 homolog (S. cerevisiae)	MLST8	9.35E−06
	stromal antigen 2	STAG2	9.45E−06
	chromosome 16 open reading frame 45	C16orf45	9.62E−06
	proprotein convertase subtilisin/kexin type 6	PCSK6	9.62E−06
	aarF domain containing kinase 4	ADCK4	9.66E−06
	jumping translocation breakpoint	JTB	9.73E−06
	tripartite motif-containing 9	TRIM9	9.73E−06
	vimentin	VIM	9.88E−06
	protein phosphatase 1, regulatory (inhibitor) subunit 14B	PPP1R14B	9.99E−06
	chemokine (C-X-C motif) ligand 2	CXCL2	1.01E−05
	retinoic acid induced 14	RAI14	1.02E−05
	mitogen-activated protein kinase kinase 3	MAP2K3	1.02E−05
	polypyrimidine tract binding protein 1	PTBP1	1.02E−05
	slit homolog 2 (Drosophila)	SLIT2	1.02E−05
	high-mobility group 20A	HMG20A	1.04E−05
	DAZ associated protein 1	DAZAP1	1.05E−05
	UDP-glucose 6-dehydrogenase	UGDH	1.05E−05
	ralA binding protein 1	RALBP1	1.06E−05
	zinc finger, AN1-type domain 2A	ZFAND2A	1.07E−05
	synaptotagmin I	SYT1	1.07E−05
	membrane-bound transcription factor peptidase, site 1	MBTPS1	1.08E−05
	dipeptidyl-peptidase 10 (non-functional)	DPP10	1.09E−05
	TATA box binding protein (TBP)-associated factor, RNA polymerase I, B, 63kDa	TAF1B	1.09E−05
	A kinase (PRKA) anchor protein 6	AKAP6	1.10E−05
	sortilin-related receptor, L(DLR class) A repeats-containing	SORL1	1.10E−05
	zinc fingers and homeoboxes 2	ZHX2	1.12E−05
	copine VI (neuronal)	CPNE6	1.12E−05
	Hermansky-Pudlak syndrome 3	HPS3	1.13E−05
	proteasome (prosome, macropain) 26S subunit, ATPase, 4	PSMC4	1.15E−05
	calcium activated nucleotidase 1	CANT1	1.15E−05
	v-maf musculoaponeurotic fibrosarcoma oncogene homolog G (avian)	MAFG	1.15E−05
	importin 13	IPO13	1.15E−05
	heat shock 70kDa protein 5 (glucose-regulated protein, 78kDa)	HSPA5	1.15E−05
	folate hydrolase (prostate-specific membrane antigen) 1	FOLH1	1.17E−05
	peroxiredoxin 1	PRDX1	1.17E−05
	chromosome 10 open reading frame 88	C10orf88	1.18E−05
	mannose-6-phosphate receptor (cation dependent)	M6PR	1.19E−05
	septin 9	SEPT9	1.20E−05
	RAN, member RAS oncogene family	RAN	1.20E−05
	5-hydroxytryptamine (serotonin) receptor 1D	HTR1D	1.21E−05
	LPS-responsive vesicle trafficking, beach and anchor containing	LRBA	1.22E−05
	CNKSR family member 3	CNKSR3	1.23E−05
	myeloid cell leukemia sequence 1 (BCL2-related)	MCL1	1.23E−05
	activating transcription factor 5	ATF5	1.23E−05
