# Supplementary material for: Transcriptional responses of the nerve agent-sensitive brain regions amygdala, hippocampus, piriform cortex, septum, and thalamus following exposure to the organophosphonate anticholinesterase sarin
Source: J Neuroinflammation. 2011 Jul 21;8:84. doi: 10.1186/1742-2094-8-84 (PMC3180277; doi:10.1186/1742-2094-8-84)
Supplement: Additional file 7 — Top 800 significantly altered genes in thalamus post-seizure onset used for gene ontology analysis. [file 1742-2094-8-84-S7.XLS]

## Sheet: Sheet0
	Top 800 Significantly Altered Genes in Thalamus Post-Seizure Onset used for Gene Ontology Analysis
	Entrez Gene Name	Symbol	p-value
	CCAAT/enhancer binding protein (C/EBP), delta	CEBPD	8.51E−19
	TIMP metallopeptidase inhibitor 1	TIMP1	2.32E−18
	growth arrest and DNA-damage-inducible, gamma	GADD45G	7.97E−18
	coenzyme Q10 homolog B (S. cerevisiae)	COQ10B	9.12E−18
	jun B proto-oncogene	JUNB	1.33E−17
	FBJ murine osteosarcoma viral oncogene homolog	FOS	1.38E−17
	protein phosphatase 1, regulatory (inhibitor) subunit 15A	PPP1R15A	3.48E−16
	CD14 molecule	CD14	8.44E−16
	nuclear receptor subfamily 4, group A, member 1	NR4A1	9.27E−16
	heat shock 27kDa protein 1	HSPB1	1.19E−15
	signal transducer and activator of transcription 3 (acute-phase response factor)	STAT3	2.06E−15
	cysteine-rich, angiogenic inducer, 61	CYR61	2.42E−15
	glycoprotein (transmembrane) nmb	GPNMB	2.74E−15
	adrenomedullin	ADM	6.06E−15
	chemokine (C-C motif) ligand 3	CCL3	7.93E−15
	prostaglandin E synthase	PTGES	1.08E−14
	cysteine-serine-rich nuclear protein 1	CSRNP1	1.15E−14
	nuclear receptor subfamily 4, group A, member 3	NR4A3	1.30E−14
	lectin, galactoside-binding, soluble, 3	LGALS3	1.32E−14
	chemokine (C-X-C motif) ligand 2	CXCL2	1.48E−14
	tubulin, beta 6	TUBB6	1.77E−14
	BCL2-associated athanogene 3	BAG3	1.85E−14
	DnaJ (Hsp40) homolog, subfamily B, member 1	DNAJB1	2.37E−14
	Ras association (RalGDS/AF-6) domain family member 1	RASSF1	3.51E−14
	vacuolar protein sorting 37 homolog B (S. cerevisiae)	VPS37B	5.55E−14
	PDZ and LIM domain 4	PDLIM4	7.56E−14
	metallothionein 1E	MT1E	7.71E−14
	BTG family, member 2	BTG2	8.88E−14
	homer homolog 1 (Drosophila)	HOMER1	9.46E−14
	cysteine dioxygenase, type I	CDO1	1.34E−13
	pleckstrin	PLEK	2.05E−13
	interferon regulatory factor 8	IRF8	2.72E−13
	lipocalin 2	LCN2	2.74E−13
	cAMP responsive element modulator	CREM	2.75E−13
	heme oxygenase (decycling) 1	HMOX1	3.53E−13
	inositol 1,4,5-trisphosphate 3-kinase C	ITPKC	4.05E−13
	CCAAT/enhancer binding protein (C/EBP), beta	CEBPB	4.84E−13
	growth arrest and DNA-damage-inducible, beta	GADD45B	5.85E−13
	early growth response 4	EGR4	5.88E−13
	growth arrest and DNA-damage-inducible, alpha	GADD45A	8.61E−13
	oxidized low density lipoprotein (lectin-like) receptor 1	OLR1	8.95E−13
	CD44 molecule (Indian blood group)	CD44	1.16E−12
	metallothionein 1F	MT1F	1.72E−12
	emerin	EMD	1.89E−12
	early growth response 1	EGR1	1.99E−12
	family with sequence similarity 129, member B	FAM129B	2.23E−12
	ADAM metallopeptidase with thrombospondin type 1 motif, 1	ADAMTS1	2.36E−12
	regulator of calcineurin 1	RCAN1	2.42E−12
	perilipin 2	PLIN2	2.58E−12
	interferon regulatory factor 1	IRF1	3.94E−12
	tumor necrosis factor receptor superfamily, member 1A	TNFRSF1A	3.95E−12
	tumor necrosis factor, alpha-induced protein 6	TNFAIP6	3.96E−12
	prostaglandin-endoperoxide synthase 2 (prostaglandin G/H synthase and cyclooxygenase)	PTGS2	5.85E−12
	sulfiredoxin 1	SRXN1	6.61E−12
	GTP cyclohydrolase 1	GCH1	6.79E−12
	phospholipase C, epsilon 1	PLCE1	7.52E−12
	nuclear factor of kappa light polypeptide gene enhancer in B-cells inhibitor, zeta	NFKBIZ	7.78E−12
	prominin 1	PROM1	8.10E−12
	dual specificity phosphatase 1	DUSP1	8.29E−12
	chloride intracellular channel 1	CLIC1	8.31E−12
	heat shock 60kDa protein 1 (chaperonin)	HSPD1	8.82E−12
	ornithine decarboxylase 1	ODC1	9.20E−12
	heat shock 10kDa protein 1 (chaperonin 10)	HSPE1	9.51E−12
	major histocompatibility complex, class II, DM beta	HLA-DMB	9.62E−12
	complement component 1, q subcomponent, C chain	C1QC	9.72E−12
	major histocompatibility complex, class II, DM alpha	HLA-DMA	1.29E−11
	complement component 1, q subcomponent, B chain	C1QB	1.65E−11
	podoplanin	PDPN	1.68E−11
	ceruloplasmin (ferroxidase)	CP	2.18E−11
	F-box protein 4	FBXO4	2.23E−11
	solute carrier organic anion transporter family, member 1A2	SLCO1A2	2.34E−11
	nuclear factor, interleukin 3 regulated	NFIL3	2.36E−11
	glycerol-3-phosphate dehydrogenase 1 (soluble)	GPD1	2.73E−11
	nuclear factor of kappa light polypeptide gene enhancer in B-cells inhibitor, alpha	NFKBIA	2.81E−11
	sphingosine kinase 1	SPHK1	2.91E−11
	bromodomain adjacent to zinc finger domain, 1A	BAZ1A	4.82E−11
	KIAA0146	KIAA0146	5.61E−11
	S100 calcium binding protein A10	S100A10	5.65E−11
	tropomyosin 4	TPM4	6.87E−11
	TGFB-induced factor homeobox 1	TGIF1	7.15E−11
	RAS-like, family 11, member B	RASL11B	9.10E−11
	leukotriene A4 hydrolase	LTA4H	9.50E−11
	transgelin 2	TAGLN2	1.03E−10
	epithelial membrane protein 1	EMP1	1.09E−10
	ADAM metallopeptidase with thrombospondin type 1 motif, 9	ADAMTS9	1.13E−10
	myeloid differentiation primary response gene (88)	MYD88	1.30E−10
	ras homolog gene family, member Q	RHOQ	1.48E−10
	ras homolog gene family, member C	RHOC	1.53E−10
	transmembrane BAX inhibitor motif containing 1	TMBIM1	1.60E−10
	legumain	LGMN	1.61E−10
	mitogen-activated protein kinase kinase 3	MAP2K3	1.61E−10
	copine VIII	CPNE8	2.04E−10
	immediate early response 5	IER5	2.08E−10
	Ly1 antibody reactive homolog (mouse)	LYAR	2.14E−10
	synaptotagmin IV	SYT4	2.37E−10
	immediate early response 3	IER3	2.40E−10
	Kruppel-like factor 2 (lung)	KLF2	2.47E−10
	FXYD domain containing ion transport regulator 5	FXYD5	3.13E−10
	leucine rich repeat (in FLII) interacting protein 1	LRRFIP1	3.20E−10
	jun proto-oncogene	JUN	3.31E−10
	interferon induced transmembrane protein 3 (1-8U)	IFITM3	3.43E−10
	dual specificity phosphatase 5	DUSP5	4.04E−10
	heat shock 22kDa protein 8	HSPB8	4.32E−10
	poliovirus receptor	PVR	4.67E−10
	interleukin 1 receptor accessory protein	IL1RAP	5.50E−10
	RAR-related orphan receptor B	RORB	5.56E−10
	ERBB receptor feedback inhibitor 1	ERRFI1	7.02E−10
	solute carrier family 39 (zinc transporter), member 1	SLC39A1	7.05E−10
	transglutaminase 2 (C polypeptide, protein-glutamine-gamma-glutamyltransferase)	TGM2	7.52E−10
	splA/ryanodine receptor domain and SOCS box containing 1	SPSB1	7.77E−10
	protein C receptor, endothelial	PROCR	7.95E−10
	elongation factor, RNA polymerase II, 2	ELL2	9.06E−10
	nuclear import 7 homolog (S. cerevisiae)	NIP7	9.54E−10
	thrombomodulin	THBD	1.13E−09
	regulator of G-protein signaling 2, 24kDa	RGS2	1.18E−09
	purinergic receptor P2Y, G-protein coupled, 12	P2RY12	1.18E−09
	collagen, type IV, alpha 1	COL4A1	1.19E−09
	interferon-induced protein with tetratricopeptide repeats 3	IFIT3	1.23E−09
	chemokine (C-X-C motif) ligand 16	CXCL16	1.38E−09
	CD86 molecule	CD86	1.53E−09
	annexin A7	ANXA7	1.66E−09
	cadherin 10, type 2 (T2-cadherin)	CDH10	1.71E−09
	EBNA1 binding protein 2	EBNA1BP2	1.76E−09
	early growth response 2	EGR2	1.77E−09
	tissue factor pathway inhibitor 2	TFPI2	1.81E−09
	CD93 molecule	CD93	1.85E−09
	erbb2 interacting protein	ERBB2IP	1.89E−09
	TCDD-inducible poly(ADP-ribose) polymerase	TIPARP	2.03E−09
	nuclear receptor subfamily 4, group A, member 2	NR4A2	2.05E−09
	annexin A3	ANXA3	2.07E−09
	FK506 binding protein 5	FKBP5	2.18E−09
	LUC7-like (S. cerevisiae)	LUC7L	2.24E−09
	TSC22 domain family, member 3	TSC22D3	2.29E−09
	opsin 3	OPN3	2.39E−09
	hemopoietic cell kinase	HCK	2.72E−09
	IMP (inosine 5'-monophosphate) dehydrogenase 2	IMPDH2	2.81E−09
	transducer of ERBB2, 1	TOB1	2.96E−09
	cryptochrome 2 (photolyase-like)	CRY2	3.12E−09
	doublecortin-like kinase 1	DCLK1	3.59E−09
	GLI family zinc finger 1	GLI1	3.62E−09
	serum/glucocorticoid regulated kinase 1	SGK1	3.90E−09
	chondroitin sulfate synthase 1	CHSY1	4.04E−09
	zinc finger, AN1-type domain 2A	ZFAND2A	4.19E−09
	Mdm2 p53 binding protein homolog (mouse)	MDM2	4.37E−09
	moesin	MSN	4.48E−09
	Kruppel-like factor 4 (gut)	KLF4	4.63E−09
	regulator of calcineurin 2	RCAN2	4.87E−09
	mitogen-activated protein kinase-activated protein kinase 2	MAPKAPK2	5.27E−09
	EH-domain containing 2	EHD2	5.58E−09
	Kruppel-like factor 10	KLF10	5.63E−09
	interleukin-1 receptor-associated kinase 2	IRAK2	6.32E−09
	B-cell CLL/lymphoma 6	BCL6	6.46E−09
	transmembrane protein 100	TMEM100	6.65E−09
	golgi membrane protein 1	GOLM1	6.92E−09
	ubiquitin specific peptidase 2	USP2	7.12E−09
	Kruppel-like factor 9	KLF9	7.76E−09
	chemokine (C-C motif) ligand 7	CCL7	8.19E−09
	TAR DNA binding protein	TARDBP	8.24E−09
	midnolin	MIDN	8.43E−09
	G1 to S phase transition 1	GSPT1	8.97E−09
	NGFI-A binding protein 2 (EGR1 binding protein 2)	NAB2	9.24E−09
	phospholipase A2, group III	PLA2G3	9.51E−09
	plasminogen activator, tissue	PLAT	1.10E−08
	TYRO protein tyrosine kinase binding protein	TYROBP	1.11E−08
	testis derived transcript (3 LIM domains)	TES	1.23E−08
	prostate transmembrane protein, androgen induced 1	PMEPA1	1.29E−08
	chromosome 11 open reading frame 73	C11orf73	1.39E−08
	cathepsin B	CTSB	1.42E−08
	actin related protein 2/3 complex, subunit 1B, 41kDa	ARPC1B	1.49E−08
	coronin, actin binding protein, 1A	CORO1A	1.52E−08
	protein tyrosine phosphatase, non-receptor type 12	PTPN12	1.56E−08
	zinc finger protein 36, C3H type-like 1	ZFP36L1	1.59E−08
	spermine oxidase	SMOX	1.73E−08
	crystallin, alpha B	CRYAB	1.74E−08
	chitinase 3-like 1 (cartilage glycoprotein-39)	CHI3L1	1.75E−08
	ubiquitin specific peptidase 36	USP36	1.82E−08
	myeloid cell leukemia sequence 1 (BCL2-related)	MCL1	2.00E−08
	lectin, galactoside-binding, soluble, 9B	LGALS9B	2.20E−08
	transducin (beta)-like 1 X-linked receptor 1	TBL1XR1	2.50E−08
	chromosome 14 open reading frame 4	C14orf4	2.50E−08
	E2F transcription factor 5, p130-binding	E2F5	2.56E−08
	BTB (POZ) domain containing 3	BTBD3	2.74E−08
	chromosome 9 open reading frame 89	C9orf89	2.95E−08
	ELAV (embryonic lethal, abnormal vision, Drosophila)-like 1 (Hu antigen R)	ELAVL1	2.98E−08
	GAR1 ribonucleoprotein homolog (yeast)	GAR1	2.98E−08
	furry homolog (Drosophila)	FRY	2.99E−08
	Cbp/p300-interacting transactivator, with Glu/Asp-rich carboxy-terminal domain, 2	CITED2	3.00E−08
	tumor necrosis factor	TNF	3.11E−08
	ubiquitin-conjugating enzyme E2F (putative)	UBE2F	3.22E−08
	annexin A2	ANXA2	3.24E−08
	period homolog 1 (Drosophila)	PER1	3.24E−08
	brain-derived neurotrophic factor	BDNF	3.29E−08
	septin 11	SEPT11	3.35E−08
	serine/threonine kinase 40	STK40	3.38E−08
	retinoic acid induced 14	RAI14	3.40E−08
	adenine phosphoribosyltransferase	APRT	3.44E−08
	CDC42 effector protein (Rho GTPase binding) 4	CDC42EP4	3.48E−08
	immediate early response 5-like	IER5L	3.60E−08
	superoxide dismutase 2, mitochondrial	SOD2	4.14E−08
	chemokine (C-X-C motif) ligand 12	CXCL12	4.16E−08
	high-mobility group nucleosome binding domain 1	HMGN1	4.22E−08
	tropomyosin 3	TPM3	4.35E−08
	deiodinase, iodothyronine, type II	DIO2	4.47E−08
	ras-related C3 botulinum toxin substrate 2 (rho family, small GTP binding protein Rac2)	RAC2	4.54E−08
	chromosome 5 open reading frame 13	C5orf13	4.74E−08
	protein phosphatase 1, regulatory (inhibitor) subunit 14B	PPP1R14B	4.76E−08
	transducin-like enhancer of split 3 (E(sp1) homolog, Drosophila)	TLE3	5.16E−08
	oligosaccharyltransferase complex subunit	OSTC	5.23E−08
	N(alpha)-acetyltransferase 50, NatE catalytic subunit	NAA50	5.27E−08
	shisa homolog 5 (Xenopus laevis)	SHISA5	5.51E−08
	GTP binding protein overexpressed in skeletal muscle	GEM	5.57E−08
	PYD and CARD domain containing	PYCARD	5.81E−08
	profilin 1	PFN1	5.84E−08
	CUGBP, Elav-like family member 1	CELF1	5.88E−08
	pseudouridylate synthase 1	PUS1	6.03E−08
	chaperonin containing TCP1, subunit 4 (delta)	CCT4	6.04E−08
	HtrA serine peptidase 1	HTRA1	6.50E−08
	sorting nexin 18	SNX18	6.91E−08
	fibronectin type III domain containing 3B	FNDC3B	7.28E−08
	calponin 3, acidic	CNN3	7.29E−08
	ADP-ribosylation factor 6	ARF6	7.65E−08
	translocator protein (18kDa)	TSPO	7.74E−08
	leucine rich repeat containing 40	LRRC40	7.86E−08
	B-cell linker	BLNK	7.93E−08
	hairy and enhancer of split 5 (Drosophila)	HES5	8.11E−08
	heat shock 70kDa protein 14	HSPA14	8.42E−08
	activity-regulated cytoskeleton-associated protein	ARC	8.42E−08
	RAP1B, member of RAS oncogene family	RAP1B	8.67E−08
	phosphodiesterase 9A	PDE9A	9.21E−08
	capping protein (actin filament), gelsolin-like	CAPG	9.36E−08
	RAB13, member RAS oncogene family	RAB13	9.50E−08
	pleckstrin homology-like domain, family A, member 1	PHLDA1	9.51E−08
	proline-rich nuclear receptor coactivator 1	PNRC1	1.08E−07
	solute carrier organic anion transporter family, member 1C1	SLCO1C1	1.10E−07
	isopentenyl-diphosphate delta isomerase 1	IDI1	1.10E−07
	FERM and PDZ domain containing 1	FRMPD1	1.13E−07
	platelet-activating factor acetylhydrolase 1b, regulatory subunit 1 (45kDa)	PAFAH1B1	1.14E−07
	Kruppel-like factor 5 (intestinal)	KLF5	1.16E−07
	heat shock 105kDa/110kDa protein 1	HSPH1	1.20E−07
	stress-induced-phosphoprotein 1	STIP1	1.23E−07
	sprouty homolog 2 (Drosophila)	SPRY2	1.23E−07
	protocadherin 20	PCDH20	1.25E−07
	dual-specificity tyrosine-(Y)-phosphorylation regulated kinase 3	DYRK3	1.27E−07
	ral guanine nucleotide dissociation stimulator	RALGDS	1.31E−07
	fibrillarin	FBL	1.34E−07
	BTG3 associated nuclear protein	BANP	1.36E−07
	CDC42 effector protein (Rho GTPase binding) 3	CDC42EP3	1.38E−07
	DnaJ (Hsp40) homolog, subfamily C, member 3	DNAJC3	1.52E−07
	3-hydroxymethyl-3-methylglutaryl-CoA lyase	HMGCL	1.53E−07
	HLA-B associated transcript 1	BAT1	1.55E−07
	tumor protein p53	TP53	1.74E−07
	transforming growth factor, beta 1	TGFB1	1.80E−07
	chaperonin containing TCP1, subunit 5 (epsilon)	CCT5	1.83E−07
	cornichon homolog 4 (Drosophila)	CNIH4	1.89E−07
	chromosome 20 open reading frame 24	C20orf24	2.01E−07
	endothelin converting enzyme 2	ECE2	2.04E−07
	solute carrier family 7 (cationic amino acid transporter, y+ system), member 4	SLC7A4	2.06E−07
	adenylate kinase 2	AK2	2.13E−07
	Lix1 homolog (chicken)	LIX1	2.21E−07
	podocalyxin-like	PODXL	2.33E−07
	proteolipid protein 2 (colonic epithelium-enriched)	PLP2	2.38E−07
	interleukin 6 (interferon, beta 2)	IL6	2.48E−07
	Ras protein-specific guanine nucleotide-releasing factor 1	RASGRF1	2.56E−07
	v-ets erythroblastosis virus E26 oncogene homolog 2 (avian)	ETS2	2.63E−07
	SWI/SNF related, matrix associated, actin dependent regulator of chromatin, subfamily a, member 2	SMARCA2	2.66E−07
	eukaryotic translation initiation factor 3, subunit J	EIF3J	2.76E−07
	related RAS viral (r-ras) oncogene homolog	RRAS	2.88E−07
	GTPase activating protein (SH3 domain) binding protein 1	G3BP1	2.91E−07
	Y box binding protein 1	YBX1	2.99E−07
	proliferation-associated 2G4, 38kDa	PA2G4	3.03E−07
	zinc ribbon domain containing 1	ZNRD1	3.11E−07
	nudE nuclear distribution gene E homolog (A. nidulans)-like 1	NDEL1	3.15E−07
	cysteine and histidine-rich domain (CHORD)-containing 1	CHORDC1	3.15E−07
	chemokine (C-X-C motif) ligand 3	CXCL3	3.16E−07
	lamin A/C	LMNA	3.19E−07
	DPH3, KTI11 homolog (S. cerevisiae)	DPH3	3.22E−07
	cyclin-dependent kinase 2 associated protein 1	CDK2AP1	3.38E−07
	lymphocyte cytosolic protein 1 (L-plastin)	LCP1	3.42E−07
	CD63 molecule	CD63	3.48E−07
	heterogeneous nuclear ribonucleoprotein A/B	HNRNPAB	3.50E−07
	laminin, gamma 1 (formerly LAMB2)	LAMC1	3.64E−07
	TP53 regulating kinase	TP53RK	3.79E−07
	cysteine/histidine-rich 1	CYHR1	3.80E−07
	glutamyl aminopeptidase (aminopeptidase A)	ENPEP	3.82E−07
	activity-dependent neuroprotector homeobox	ADNP	3.89E−07
	TSC22 domain family, member 4	TSC22D4	3.92E−07
	transaldolase 1	TALDO1	4.28E−07
	ribosomal protein L18	RPL18	4.32E−07
	inositol polyphosphate-5-phosphatase K	INPP5K	4.42E−07
	solute carrier family 39 (zinc transporter), member 14	SLC39A14	4.42E−07
	aarF domain containing kinase 4	ADCK4	4.49E−07
	protein tyrosine phosphatase, non-receptor type 11	PTPN11	4.64E−07
	ChaC, cation transport regulator homolog 1 (E. coli)	CHAC1	4.74E−07
		null	4.78E−07
	abhydrolase domain containing 2	ABHD2	4.87E−07
	ubiquitin specific peptidase like 1	USPL1	5.11E−07
	DNA-damage-inducible transcript 4	DDIT4	5.25E−07
	ecotropic viral integration site 5-like	EVI5L	5.40E−07
	survival motor neuron domain containing 1	SMNDC1	5.55E−07
	5'-nucleotidase, ecto (CD73)	NT5E	5.59E−07
	brain-specific angiogenesis inhibitor 3	BAI3	5.62E−07
	Gardner-Rasheed feline sarcoma viral (v-fgr) oncogene homolog	FGR	5.63E−07
	OAF homolog (Drosophila)	OAF	5.78E−07
	ariadne homolog, ubiquitin-conjugating enzyme E2 binding protein, 1 (Drosophila)	ARIH1	5.86E−07
	Ras-related associated with diabetes	RRAD	5.88E−07
	lymphocyte antigen 86	LY86	5.99E−07
	mitogen-activated protein kinase kinase 6	MAP2K6	6.15E−07
	serum response factor (c-fos serum response element-binding transcription factor)	SRF	6.19E−07
	suppressor of cytokine signaling 3	SOCS3	6.34E−07
	HOP homeobox	HOPX	6.64E−07
	uridine-cytidine kinase 2	UCK2	6.77E−07
	interleukin 4 receptor	IL4R	6.79E−07
	chemokine (C-X-C motif) ligand 14	CXCL14	6.92E−07
	enhancer of zeste homolog 1 (Drosophila)	EZH1	6.95E−07
	ankyrin repeat and SOCS box-containing 8	ASB8	7.12E−07
	PAK1 interacting protein 1	PAK1IP1	7.14E−07
	SMAD family member 1	SMAD1	7.15E−07
	angiotensin II receptor-associated protein	AGTRAP	7.30E−07
	transcription elongation factor B (SIII), polypeptide 3 (110kDa, elongin A)	TCEB3	7.37E−07
	serine/arginine-rich splicing factor 2	SRSF2	7.80E−07
	glucosaminyl (N-acetyl) transferase 2, I-branching enzyme (I blood group)	GCNT2	8.32E−07
	GTP binding protein 4	GTPBP4	8.64E−07
	coiled-coil domain containing 86	CCDC86	8.72E−07
	tyrosyl-tRNA synthetase	YARS	8.75E−07
	neuronal pentraxin II	NPTX2	8.75E−07
	cardiotrophin-like cytokine factor 1	CLCF1	8.86E−07
	protein tyrosine phosphatase, non-receptor type 1	PTPN1	8.94E−07
	UDP-Gal:betaGlcNAc beta 1,4- galactosyltransferase, polypeptide 5	B4GALT5	9.61E−07
	RuvB-like 2 (E. coli)	RUVBL2	9.87E−07
	NEDD4 binding protein 1	N4BP1	9.92E−07
	zinc finger, DHHC-type containing 6	ZDHHC6	9.97E−07
	chemokine (C-C motif) ligand 20	CCL20	1.00E−06
	complement component 1, q subcomponent, A chain	C1QA	1.01E−06
	dual specificity phosphatase 6	DUSP6	1.02E−06
	contactin 6	CNTN6	1.02E−06
	Fc fragment of IgE, high affinity I, receptor for; gamma polypeptide	FCER1G	1.03E−06
	ubiquitin associated and SH3 domain containing B	UBASH3B	1.07E−06
	excision repair cross-complementing rodent repair deficiency, complementation group 1 (includes overlapping antisense sequence)	ERCC1	1.08E−06
	nuclear receptor coactivator 3	NCOA3	1.08E−06
	twinfilin, actin-binding protein, homolog 1 (Drosophila)	TWF1	1.09E−06
	cyclin D1	CCND1	1.12E−06
	RWD domain containing 3	RWDD3	1.13E−06
	von Hippel-Lindau tumor suppressor	VHL	1.13E−06
	tropomodulin 1	TMOD1	1.16E−06
	caspase 1, apoptosis-related cysteine peptidase (interleukin 1, beta, convertase)	CASP1	1.20E−06
	ATP-binding cassette, sub-family B (MDR/TAP), member 1B	Abcb1b	1.20E−06
	lysophosphatidic acid receptor 6	LPAR6	1.22E−06
	KIAA1598	KIAA1598	1.23E−06
	Fc fragment of IgG, low affinity IIa, receptor (CD32)	FCGR2A	1.28E−06
	von Willebrand factor	VWF	1.30E−06
	pleckstrin homology domain containing, family F (with FYVE domain) member 1	PLEKHF1	1.33E−06
	fibronectin 1	FN1	1.36E−06
	exportin 1 (CRM1 homolog, yeast)	XPO1	1.37E−06
	tRNA methyltransferase 61 homolog A (S. cerevisiae)	TRMT61A	1.37E−06
	calcyclin binding protein	CACYBP	1.37E−06
	X-box binding protein 1	XBP1	1.38E−06
	glutaminase	GLS	1.41E−06
	serpin peptidase inhibitor, clade A (alpha-1 antiproteinase, antitrypsin), member 3	SERPINA3	1.45E−06
	dynein, cytoplasmic 1, intermediate chain 1	DYNC1I1	1.45E−06
	death-associated protein	DAP	1.48E−06
	protein tyrosine phosphatase-like (proline instead of catalytic arginine), member b	PTPLB	1.49E−06
	tumor necrosis factor receptor superfamily, member 11a, NFKB activator	TNFRSF11A	1.53E−06
	MOB1, Mps One Binder kinase activator-like 1B (yeast)	MOBKL1B	1.56E−06
	annexin A1	ANXA1	1.57E−06
	eukaryotic translation initiation factor 2-alpha kinase 3	EIF2AK3	1.59E−06
	major vault protein	MVP	1.60E−06
	phosphatase and actin regulator 3	PHACTR3	1.70E−06
	epidermal growth factor receptor	EGFR	1.71E−06
	small nuclear RNA activating complex, polypeptide 2, 45kDa	SNAPC2	1.73E−06
	transmembrane emp24 protein transport domain containing 9	TMED9	1.73E−06
	RNA binding motif, single stranded interacting protein 1	RBMS1	1.73E−06
	proliferating cell nuclear antigen	PCNA	1.73E−06
	prostaglandin E receptor 2 (subtype EP2), 53kDa	PTGER2	1.76E−06
	B-cell CLL/lymphoma 10	BCL10	1.80E−06
	huntingtin interacting protein 1	HIP1	1.81E−06
	MYB binding protein (P160) 1a	MYBBP1A	1.91E−06
	CD40 molecule, TNF receptor superfamily member 5	CD40	1.91E−06
	SAM and SH3 domain containing 3	SASH3	1.94E−06
	four jointed box 1 (Drosophila)	FJX1	1.96E−06
	Rho GDP dissociation inhibitor (GDI) beta	ARHGDIB	1.96E−06
	serine/threonine kinase receptor associated protein	STRAP	1.98E−06
	vasodilator-stimulated phosphoprotein	VASP	1.99E−06
	mesencephalic astrocyte-derived neurotrophic factor	MANF	2.00E−06
	EH-domain containing 4	EHD4	2.02E−06
	pleckstrin homology domain containing, family O member 1	PLEKHO1	2.02E−06
	mediator complex subunit 13-like	MED13L	2.09E−06
	complement component 5a receptor 1	C5AR1	2.10E−06
	ankyrin repeat and sterile alpha motif domain containing 1B	ANKS1B	2.13E−06
	speedy homolog A (Xenopus laevis)	SPDYA	2.15E−06
	protein kinase (cAMP-dependent, catalytic) inhibitor gamma	PKIG	2.16E−06
	Ras association (RalGDS/AF-6) domain family member 4	RASSF4	2.22E−06
	MYC binding protein 2	MYCBP2	2.24E−06
	guanine nucleotide binding protein (G protein), gamma 11	GNG11	2.25E−06
	adenosine A3 receptor	ADORA3	2.28E−06
	DnaJ (Hsp40) homolog, subfamily B, member 11	DNAJB11	2.31E−06
	corticotropin releasing hormone	CRH	2.32E−06
	N-myc (and STAT) interactor	NMI	2.43E−06
	sestrin 1	SESN1	2.54E−06
	ATP-binding cassette, sub-family A (ABC1), member 8	ABCA8	2.54E−06
	actin-binding Rho activating protein	ABRA	2.55E−06
	solute carrier family 44, member 1	SLC44A1	2.56E−06
	MORC family CW-type zinc finger 4	MORC4	2.56E−06
	hairy and enhancer of split 1, (Drosophila)	HES1	2.56E−06
	secretogranin II	SCG2	2.63E−06
	coagulation factor C homolog, cochlin (Limulus polyphemus)	COCH	2.73E−06
	nuclear receptor subfamily 2, group F, member 1	NR2F1	2.75E−06
	tribbles homolog 1 (Drosophila)	TRIB1	2.90E−06
	hydroxysteroid (17-beta) dehydrogenase 8	HSD17B8	2.99E−06
	peptidylprolyl isomerase B (cyclophilin B)	PPIB	3.03E−06
	BH3 interacting domain death agonist	BID	3.04E−06
	secreted phosphoprotein 1	SPP1	3.06E−06
	ring finger protein 41	RNF41	3.08E−06
	pumilio homolog 2 (Drosophila)	PUM2	3.09E−06
	family with sequence similarity 188, member A	FAM188A	3.15E−06
	eukaryotic translation initiation factor 3, subunit G	EIF3G	3.24E−06
	cell division cycle 37 homolog (S. cerevisiae)-like 1	CDC37L1	3.26E−06
	mitogen-activated protein kinase 1	MAPK1	3.27E−06
	claudin 5	CLDN5	3.28E−06
	chromosome 9 open reading frame 80	C9orf80	3.28E−06
	Src-like-adaptor	SLA	3.29E−06
	tetraspanin 8	TSPAN8	3.30E−06
	sterol-C4-methyl oxidase-like	SC4MOL	3.31E−06
	phosphatidic acid phosphatase type 2B	PPAP2B	3.38E−06
	chromosome 10 open reading frame 54	C10orf54	3.38E−06
	discs, large (Drosophila) homolog-associated protein 1	DLGAP1	3.42E−06
	lymphocyte antigen 96	LY96	3.43E−06
	tropomodulin 3 (ubiquitous)	TMOD3	3.44E−06
	ATP-binding cassette, sub-family B (MDR/TAP), member 1	ABCB1	3.45E−06
	v-ets erythroblastosis virus E26 oncogene homolog 1 (avian)	ETS1	3.51E−06
	thioredoxin reductase 1	TXNRD1	3.55E−06
	TEK tyrosine kinase, endothelial	TEK	3.56E−06
	cytidine monophosphate N-acetylneuraminic acid synthetase	CMAS	3.59E−06
	thioredoxin domain containing 12 (endoplasmic reticulum)	TXNDC12	3.62E−06
	serine/arginine-rich splicing factor 9	SRSF9	3.67E−06
	adiponectin receptor 2	ADIPOR2	3.78E−06
	occludin	OCLN	3.80E−06
	platelet-derived growth factor alpha polypeptide	PDGFA	3.82E−06
	thioredoxin-like 1	TXNL1	3.82E−06
	ubiquitin-like 7 (bone marrow stromal cell-derived)	UBL7	3.85E−06
	microtubule-associated protein, RP/EB family, member 1	MAPRE1	3.86E−06
	PDZ and LIM domain 7 (enigma)	PDLIM7	3.89E−06
	UDP-Gal:betaGlcNAc beta 1,4- galactosyltransferase, polypeptide 1	B4GALT1	3.90E−06
	S100 calcium binding protein A6	S100A6	3.97E−06
	apoptosis-inducing factor, mitochondrion-associated, 3	AIFM3	3.98E−06
	chromosome 20 open reading frame 160	C20orf160	4.00E−06
	N-acylethanolamine acid amidase	NAAA	4.03E−06
	cytokine induced apoptosis inhibitor 1	CIAPIN1	4.07E−06
	calcium/calmodulin-dependent protein kinase II alpha	CAMK2A	4.11E−06
	vimentin	VIM	4.15E−06
	D site of albumin promoter (albumin D-box) binding protein	DBP	4.29E−06
	RNA binding motif protein 4B	RBM4B	4.36E−06
	poly (ADP-ribose) polymerase 2	PARP2	4.40E−06
	nuclear autoantigenic sperm protein (histone-binding)	NASP	4.42E−06
	PRKR interacting protein 1 (IL11 inducible)	PRKRIP1	4.47E−06
	SEC11 homolog A (S. cerevisiae)	SEC11A	4.51E−06
	WD repeat domain 33	WDR33	4.59E−06
	angiopoietin 2	ANGPT2	4.79E−06
	chromosome 13 open reading frame 15	C13orf15	4.87E−06
	galanin prepropeptide	GAL	4.90E−06
	arginyl-tRNA synthetase	RARS	4.90E−06
	MTOR associated protein, LST8 homolog (S. cerevisiae)	MLST8	4.90E−06
	granulin	GRN	4.98E−06
	translocation associated membrane protein 1	TRAM1	5.03E−06
	BCL2-associated X protein	BAX	5.08E−06
	zinc finger protein 426	ZNF426	5.15E−06
	syndecan 4	SDC4	5.18E−06
	interleukin 1, beta	IL1B	5.19E−06
	inhibitor of DNA binding 4, dominant negative helix-loop-helix protein	ID4	5.20E−06
	interferon-induced protein with tetratricopeptide repeats 2	IFIT2	5.25E−06
	chaperonin containing TCP1, subunit 3 (gamma)	CCT3	5.28E−06
	dedicator of cytokinesis 3	DOCK3	5.34E−06
	apolipoprotein B mRNA editing enzyme, catalytic polypeptide 1	APOBEC1	5.35E−06
	serpin peptidase inhibitor, clade G (C1 inhibitor), member 1	SERPING1	5.37E−06
	suppression of tumorigenicity 7	ST7	5.37E−06
	nucleoporin 205kDa	NUP205	5.37E−06
	THO complex 4	THOC4	5.39E−06
	sestrin 3	SESN3	5.41E−06
	ankyrin repeat domain 57	ANKRD57	5.51E−06
	seizure related 6 homolog (mouse)-like 2	SEZ6L2	5.52E−06
	eukaryotic translation initiation factor 6	EIF6	5.65E−06
	arachidonate 5-lipoxygenase-activating protein	ALOX5AP	5.67E−06
	tumor suppressing subtransferable candidate 4	TSSC4	5.85E−06
	zinc finger protein 318	ZNF318	5.88E−06
	antizyme inhibitor 1	AZIN1	5.91E−06
	protein tyrosine phosphatase type IVA, member 3	PTP4A3	5.92E−06
	lactate dehydrogenase A	LDHA	6.00E−06
	inositol 1,4,5-triphosphate receptor, type 1	ITPR1	6.02E−06
	prepronociceptin	PNOC	6.06E−06
	RAB31, member RAS oncogene family	RAB31	6.13E−06
	CLK4-associating serine/arginine rich protein	CLASRP	6.32E−06
	chaperonin containing TCP1, subunit 6A (zeta 1)	CCT6A	6.33E−06
	FIP1 like 1 (S. cerevisiae)	FIP1L1	6.39E−06
	DAZ associated protein 1	DAZAP1	6.40E−06
	LanC lantibiotic synthetase component C-like 2 (bacterial)	LANCL2	6.51E−06
	BAI1-associated protein 2	BAIAP2	6.52E−06
	retinaldehyde binding protein 1	RLBP1	6.55E−06
	protein tyrosine phosphatase type IVA, member 1	PTP4A1	6.56E−06
	chromosome 13 open reading frame 27	C13orf27	6.59E−06
	phosphatidic acid phosphatase type 2A	PPAP2A	6.62E−06
	BTG family, member 3	BTG3	6.69E−06
	eukaryotic translation initiation factor 1B	EIF1B	6.81E−06
	cytidine monophosphate (UMP-CMP) kinase 2, mitochondrial	CMPK2	6.85E−06
	eukaryotic translation elongation factor 1 epsilon 1	EEF1E1	6.90E−06
	KIAA0020	KIAA0020	6.92E−06
	glucocorticoid receptor DNA binding factor 1	GRLF1	6.95E−06
	filamin A, alpha	FLNA	7.05E−06
	cadherin, EGF LAG seven-pass G-type receptor 2 (flamingo homolog, Drosophila)	CELSR2	7.06E−06
	C1q and tumor necrosis factor related protein 4	C1QTNF4	7.06E−06
	leucine rich repeat neuronal 2	LRRN2	7.10E−06
	solute carrier family 40 (iron-regulated transporter), member 1	SLC40A1	7.17E−06
	synaptotagmin I	SYT1	7.28E−06
	UDP-glucose 6-dehydrogenase	UGDH	7.32E−06
	CDKN2A interacting protein N-terminal like	CDKN2AIPNL	7.36E−06
	ribosomal protein L8	RPL8	7.42E−06
	family with sequence similarity 115, member A	FAM115A	7.47E−06
	H19, imprinted maternally expressed transcript (non-protein coding)	H19	7.60E−06
	proteasome (prosome, macropain) subunit, alpha type, 6	PSMA6	7.90E−06
	potassium voltage-gated channel, shaker-related subfamily, member 4	KCNA4	7.91E−06
	polypyrimidine tract binding protein 1	PTBP1	7.92E−06
	endothelial cell adhesion molecule	ESAM	7.97E−06
	F-box protein 33	FBXO33	8.02E−06
	prolyl 4-hydroxylase, alpha polypeptide III	P4HA3	8.02E−06
	serum deprivation response	SDPR	8.16E−06
	zinc finger, DHHC-type containing 4	ZDHHC4	8.25E−06
	ELL associated factor 1	EAF1	8.51E−06
	S100 calcium binding protein A8	S100A8	8.60E−06
	tetraspanin 7	TSPAN7	8.72E−06
	transcription factor A, mitochondrial	TFAM	9.25E−06
	breast cancer anti-estrogen resistance 3	BCAR3	9.27E−06
	AHNAK nucleoprotein	AHNAK	9.43E−06
	PHD finger protein 5A	PHF5A	9.45E−06
	kin of IRRE like 3 (Drosophila)	KIRREL3	9.68E−06
	coiled-coil domain containing 6	CCDC6	9.85E−06
	propionyl CoA carboxylase, alpha polypeptide	PCCA	1.01E−05
	nitric oxide synthase 3 (endothelial cell)	NOS3	1.03E−05
	CTTNBP2 N-terminal like	CTTNBP2NL	1.03E−05
	sprouty-related, EVH1 domain containing 1	SPRED1	1.03E−05
	F-box protein 28	FBXO28	1.04E−05
	thyroid hormone receptor interactor 10	TRIP10	1.05E−05
	apelin	APLN	1.07E−05
	DIM1 dimethyladenosine transferase 1-like (S. cerevisiae)	DIMT1L	1.08E−05
	tubulin, alpha 8	TUBA8	1.08E−05
	insulin-like growth factor binding protein 5	IGFBP5	1.11E−05
	immunoglobulin superfamily, DCC subclass, member 3	IGDCC3	1.12E−05
	cysteine and glycine-rich protein 2	CSRP2	1.13E−05
	B-cell translocation gene 1, anti-proliferative	BTG1	1.14E−05
	transmembrane protein 132A	TMEM132A	1.15E−05
	pleckstrin homology domain containing, family A (phosphoinositide binding specific) member 3	PLEKHA3	1.15E−05
	aminoacyl tRNA synthetase complex-interacting multifunctional protein 2	AIMP2	1.16E−05
	transmembrane protein 176A	TMEM176A	1.17E−05
	phospholipid transfer protein	PLTP	1.20E−05
	RNA binding motif protein, X-linked	RBMX	1.20E−05
	metastasis suppressor 1	MTSS1	1.22E−05
	potassium voltage-gated channel, shaker-related subfamily, member 5	KCNA5	1.25E−05
	nuclear factor (erythroid-derived 2)-like 2	NFE2L2	1.28E−05
	elongation factor RNA polymerase II	ELL	1.29E−05
	snail homolog 1 (Drosophila)	SNAI1	1.29E−05
	SEC24 family, member D (S. cerevisiae)	SEC24D	1.29E−05
	nicotinamide phosphoribosyltransferase	NAMPT	1.31E−05
	microtubule associated serine/threonine kinase 1	MAST1	1.34E−05
	asparagine-linked glycosylation 10, alpha-1,2-glucosyltransferase homolog (S. pombe)	ALG10	1.34E−05
	protein phosphatase 4, regulatory subunit 1	PPP4R1	1.34E−05
	ER degradation enhancer, mannosidase alpha-like 2	EDEM2	1.36E−05
	REX2, RNA exonuclease 2 homolog (S. cerevisiae)	REXO2	1.37E−05
	DENN/MADD domain containing 3	DENND3	1.39E−05
	DnaJ (Hsp40) homolog, subfamily C, member 6	DNAJC6	1.40E−05
	reticulocalbin 2, EF-hand calcium binding domain	RCN2	1.43E−05
	eukaryotic elongation factor-2 kinase	EEF2K	1.45E−05
	lysyl oxidase	LOX	1.46E−05
	melanoma antigen family E, 1	MAGEE1	1.47E−05
	cysteine-rich protein 2	CRIP2	1.47E−05
	cyclin M3	CNNM3	1.48E−05
	rhophilin, Rho GTPase binding protein 2	RHPN2	1.50E−05
	programmed cell death 6	PDCD6	1.54E−05
	solute carrier family 2 (facilitated glucose transporter), member 1	SLC2A1	1.55E−05
	polymerase (RNA) I polypeptide C, 30kDa	POLR1C	1.56E−05
	zinc finger protein 518A	ZNF518A	1.56E−05
	COX4 neighbor	COX4NB	1.56E−05
	SMAD specific E3 ubiquitin protein ligase 2	SMURF2	1.56E−05
	chimerin (chimaerin) 1	Chn1	1.57E−05
	small nuclear RNA activating complex, polypeptide 5, 19kDa	SNAPC5	1.61E−05
	chromosome 12 open reading frame 11	C12orf11	1.62E−05
	neuralized homolog 3 (Drosophila) pseudogene	LINCR	1.63E−05
	membrane protein, palmitoylated 6 (MAGUK p55 subfamily member 6)	MPP6	1.65E−05
	ras homolog gene family, member J	RHOJ	1.67E−05
	endothelin 1	EDN1	1.67E−05
	interleukin 2 receptor, gamma	IL2RG	1.69E−05
	synaptojanin 2	SYNJ2	1.69E−05
	protein tyrosine phosphatase, receptor type, C	PTPRC	1.73E−05
	solute carrier family 38, member 2	SLC38A2	1.74E−05
	protein tyrosine phosphatase, receptor type, M	PTPRM	1.75E−05
	Nedd4 family interacting protein 1	NDFIP1	1.77E−05
	sphingosine-1-phosphate receptor 2	S1PR2	1.77E−05
	mediator complex subunit 10	MED10	1.78E−05
	RNA binding motif protein 8A	RBM8A	1.78E−05
	phosphoribosyl pyrophosphate synthetase-associated protein 1	PRPSAP1	1.81E−05
	chromosome 16 open reading frame 53	C16orf53	1.83E−05
	solute carrier family 6 (neurotransmitter transporter, taurine), member 6	SLC6A6	1.83E−05
	glutamate receptor, metabotropic 1	GRM1	1.84E−05
	protein tyrosine phosphatase, receptor type, f polypeptide (PTPRF), interacting protein (liprin), alpha 4	PPFIA4	1.85E−05
	interleukin 6 receptor	IL6R	1.86E−05
	UDP-GlcNAc:betaGal beta-1,3-N-acetylglucosaminyltransferase 1	B3GNT1	1.86E−05
	spermidine synthase	SRM	1.87E−05
	ring finger protein 14	RNF14	1.89E−05
	vesicle-associated membrane protein 5 (myobrevin)	VAMP5	1.91E−05
	transmembrane protein 176B	TMEM176B	1.93E−05
	cell division cycle associated 8	CDCA8	1.93E−05
	ribosomal protein L22	RPL22	1.94E−05
	centrosomal protein 70kDa	CEP70	1.95E−05
	glial fibrillary acidic protein	GFAP	1.97E−05
	calcitonin-related polypeptide beta	CALCB	1.98E−05
	transmembrane protein 93	TMEM93	2.01E−05
	CCR4 carbon catabolite repression 4-like (S. cerevisiae)	CCRN4L	2.01E−05
	POU class 2 homeobox 3	POU2F3	2.02E−05
	sulfite oxidase	SUOX	2.06E−05
	S-phase cyclin A-associated protein in the ER	SCAPER	2.06E−05
	ribosomal protein L4	RPL4	2.06E−05
	fucosyltransferase 9 (alpha (1,3) fucosyltransferase)	FUT9	2.07E−05
	uveal autoantigen with coiled-coil domains and ankyrin repeats	UACA	2.08E−05
	prion protein	PRNP	2.09E−05
	transporter 1, ATP-binding cassette, sub-family B (MDR/TAP)	TAP1	2.10E−05
	nuclear factor of kappa light polypeptide gene enhancer in B-cells 1	NFKB1	2.13E−05
	protein phosphatase 2, regulatory subunit B, beta	PPP2R2B	2.13E−05
	transmembrane protein 51	TMEM51	2.17E−05
	Enah/Vasp-like	EVL	2.19E−05
	3-hydroxy-3-methylglutaryl-CoA reductase	HMGCR	2.28E−05
	malectin	MLEC	2.29E−05
	tRNA splicing endonuclease 15 homolog (S. cerevisiae)	TSEN15	2.35E−05
	CSRP2 binding protein	CSRP2BP	2.36E−05
	chromosome 9 open reading frame 3	C9orf3	2.37E−05
	protocadherin 10	PCDH10	2.41E−05
	jumonji domain containing 5	JMJD5	2.42E−05
	CKLF-like MARVEL transmembrane domain containing 6	CMTM6	2.42E−05
	myotubularin related protein 2	MTMR2	2.53E−05
	defects in morphology 1 homolog (S. cerevisiae)	DEM1	2.61E−05
	chromosome 2 open reading frame 43	C2orf43	2.68E−05
	RAN, member RAS oncogene family	RAN	2.72E−05
	synaptotagmin binding, cytoplasmic RNA interacting protein	SYNCRIP	2.79E−05
	glycosylphosphatidylinositol specific phospholipase D1	GPLD1	2.85E−05
	TSC22 domain family, member 1	TSC22D1	2.88E−05
	TEA domain family member 3	TEAD3	2.89E−05
	prohibitin 2	PHB2	2.89E−05
	N-myristoyltransferase 1	NMT1	2.99E−05
	SON DNA binding protein	SON	3.07E−05
	stomatin (EPB72)-like 2	STOML2	3.07E−05
	transmembrane protein 128	TMEM128	3.19E−05
	torsin family 2, member A	TOR2A	3.29E−05
	survival of motor neuron 1, telomeric	SMN1/SMN2	3.36E−05
	osteoclast stimulating factor 1	OSTF1	3.36E−05
	t-complex 1	TCP1	3.39E−05
	haloacid dehalogenase-like hydrolase domain containing 3	HDHD3	3.45E−05
	pleiomorphic adenoma gene-like 1	PLAGL1	3.53E−05
	inner membrane protein, mitochondrial	IMMT	3.54E−05
	serine/threonine kinase 19	STK19	3.55E−05
	RNA (guanine-9-) methyltransferase domain containing 1	RG9MTD1	3.59E−05
	secretory carrier membrane protein 5	SCAMP5	3.62E−05
	growth arrest-specific 5 (non-protein coding)	GAS5	3.69E−05
	Rab geranylgeranyltransferase, beta subunit	RABGGTB	3.76E−05
	GLIS family zinc finger 2	GLIS2	3.76E−05
	vasoactive intestinal peptide receptor 1	VIPR1	3.81E−05
	Fas (TNF receptor superfamily, member 6)	FAS	3.83E−05
	cryptochrome 1 (photolyase-like)	CRY1	3.85E−05
	nuclear receptor subfamily 3, group C, member 1 (glucocorticoid receptor)	NR3C1	3.88E−05
	glutamine-fructose-6-phosphate transaminase 2	GFPT2	3.95E−05
	poly (ADP-ribose) polymerase family, member 12	PARP12	4.04E−05
	phospholipase A2, group IVA (cytosolic, calcium-dependent)	PLA2G4A	4.08E−05
	tumor necrosis factor receptor superfamily, member 9	TNFRSF9	4.09E−05
	sprouty homolog 1, antagonist of FGF signaling (Drosophila)	SPRY1	4.11E−05
	serine/threonine kinase 32C	STK32C	4.12E−05
	CASP2 and RIPK1 domain containing adaptor with death domain	CRADD	4.13E−05
	vacuolar protein sorting 41 homolog (S. cerevisiae)	VPS41	4.16E−05
	sterol regulatory element binding transcription factor 1	SREBF1	4.18E−05
	ankyrin repeat domain 28	ANKRD28	4.23E−05
	plectin	PLEC	4.23E−05
	ret proto-oncogene	RET	4.24E−05
	chromosome 4 open reading frame 19	C4orf19	4.24E−05
	carbonyl reductase 1	CBR1	4.25E−05
	purinergic receptor P2Y, G-protein coupled, 14	P2RY14	4.25E−05
	trimethyllysine hydroxylase, epsilon	TMLHE	4.25E−05
	embryonic ectoderm development	EED	4.26E−05
	G protein-coupled receptor associated sorting protein 1	GPRASP1	4.28E−05
	phosphodiesterase 4A, cAMP-specific	PDE4A	4.32E−05
	DiGeorge syndrome critical region gene 6	DGCR6	4.36E−05
	high-mobility group box 2	HMGB2	4.37E−05
	ADP-ribosylation factor-like 4A	ARL4A	4.42E−05
	ribonuclease P/MRP 38kDa subunit	RPP38	4.58E−05
	nucleoporin like 1	NUPL1	4.60E−05
	tribbles homolog 2 (Drosophila)	TRIB2	4.67E−05
	ankyrin repeat domain 12	ANKRD12	4.68E−05
	hydroxysteroid (11-beta) dehydrogenase 1	HSD11B1	4.69E−05
	eukaryotic translation initiation factor 5A	EIF5A	4.70E−05
	claudin 10	CLDN10	4.71E−05
	armadillo repeat containing, X-linked 3	ARMCX3	4.80E−05
	glycerophosphocholine phosphodiesterase GDE1 homolog (S. cerevisiae)	GPCPD1	4.80E−05
	odz, odd Oz/ten-m homolog 3 (Drosophila)	ODZ3	4.80E−05
	reticulon 4 receptor	RTN4R	4.88E−05
	RAD54-like 2 (S. cerevisiae)	RAD54L2	4.88E−05
	peroxisome proliferator-activated receptor delta	PPARD	4.91E−05
	myelin protein zero-like 1	MPZL1	4.91E−05
	lectin, mannose-binding 2	LMAN2	4.97E−05
	epithelial membrane protein 3	EMP3	4.98E−05
	CREB binding protein	CREBBP	5.00E−05
	steroid receptor RNA activator 1	SRA1	5.01E−05
	scavenger receptor class B, member 2	SCARB2	5.12E−05
	hook homolog 1 (Drosophila)	HOOK1	5.14E−05
	Rho-related BTB domain containing 1	RHOBTB1	5.16E−05
	A kinase (PRKA) anchor protein 2	AKAP2/PALM2-AKAP2	5.20E−05
	solute carrier family 39 (zinc transporter), member 6	SLC39A6	5.22E−05
	nudix (nucleoside diphosphate linked moiety X)-type motif 5	NUDT5	5.33E−05
	deltex 3-like (Drosophila)	DTX3L	5.35E−05
	LSM10, U7 small nuclear RNA associated	LSM10	5.41E−05
	protein phosphatase, Mg2+/Mn2+ dependent, 1B	PPM1B	5.44E−05
	NOP2 nucleolar protein homolog (yeast)	NOP2	5.45E−05
	nemo-like kinase	NLK	5.51E−05
	erythrocyte membrane protein band 4.9 (dematin)	EPB49	5.53E−05
	Cbp/p300-interacting transactivator, with Glu/Asp-rich carboxy-terminal domain, 1	CITED1	5.56E−05
	eukaryotic translation initiation factor 3, subunit D	EIF3D	5.67E−05
	cullin 7	CUL7	5.76E−05
	TAF9 RNA polymerase II, TATA box binding protein (TBP)-associated factor, 32kDa	TAF9	5.83E−05
	seizure related 6 homolog (mouse)	SEZ6	5.87E−05
	DEAD (Asp-Glu-Ala-Asp) box polypeptide 21	DDX21	5.90E−05
	toll-like receptor 2	TLR2	5.93E−05
	ST3 beta-galactoside alpha-2,3-sialyltransferase 3	ST3GAL3	5.94E−05
	breast cancer anti-estrogen resistance 1	BCAR1	5.95E−05
	trafficking protein particle complex 9	TRAPPC9	5.96E−05
	neuroepithelial cell transforming 1	NET1	5.99E−05
	structural maintenance of chromosomes 6	SMC6	6.05E−05
	peptidylprolyl isomerase E (cyclophilin E)	PPIE	6.08E−05
	ubiquitin protein ligase E3 component n-recognin 7 (putative)	UBR7	6.09E−05
	heterogeneous nuclear ribonucleoprotein C (C1/C2)	HNRNPC	6.13E−05
	seven in absentia homolog 2 (Drosophila)	SIAH2	6.18E−05
	UTP3, small subunit (SSU) processome component, homolog (S. cerevisiae)	UTP3	6.19E−05
	MAD2 mitotic arrest deficient-like 2 (yeast)	MAD2L2	6.19E−05
	StAR-related lipid transfer (START) domain containing 4	STARD4	6.22E−05
	transglutaminase 1 (K polypeptide epidermal type I, protein-glutamine-gamma-glutamyltransferase)	TGM1	6.24E−05
	platelet-activating factor receptor	PTAFR	6.32E−05
	signal sequence receptor, beta (translocon-associated protein beta)	SSR2	6.37E−05
	v-yes-1 Yamaguchi sarcoma viral related oncogene homolog	LYN	6.42E−05
	glutamate dehydrogenase 1	GLUD1	6.54E−05
	kelch repeat and BTB (POZ) domain containing 2	KBTBD2	6.58E−05
	G protein-coupled receptor 108	GPR108	6.59E−05
	phosphoribosylaminoimidazole carboxylase, phosphoribosylaminoimidazole succinocarboxamide synthetase	PAICS	6.62E−05
	solute carrier family 7 (cationic amino acid transporter, y+ system), member 1	SLC7A1	6.66E−05
	transient receptor potential cation channel, subfamily C, member 6	TRPC6	6.71E−05
	potassium voltage-gated channel, Shaw-related subfamily, member 2	KCNC2	6.74E−05
	mucolipin 1	MCOLN1	6.77E−05
	fucosyltransferase 4 (alpha (1,3) fucosyltransferase, myeloid-specific)	FUT4	6.85E−05
	poly(A) binding protein, cytoplasmic 4 (inducible form)	PABPC4	6.92E−05
	Kruppel-like factor 15	KLF15	6.94E−05
	harakiri, BCL2 interacting protein (contains only BH3 domain)	HRK	6.98E−05
	NDRG family member 4	NDRG4	7.02E−05
	peroxiredoxin 1	PRDX1	7.04E−05
	beta-2-microglobulin	B2M	7.08E−05
	junctional adhesion molecule 2	JAM2	7.12E−05
	Ras and Rab interactor 2	RIN2	7.12E−05
	BMP and activin membrane-bound inhibitor homolog (Xenopus laevis)	BAMBI	7.15E−05
	AT rich interactive domain 2 (ARID, RFX-like)	ARID2	7.15E−05
	KIAA1949	KIAA1949	7.16E−05
	transmembrane emp24-like trafficking protein 10 (yeast)	TMED10	7.17E−05
	WD repeat domain 44	WDR44	7.23E−05
	Fas-activated serine/threonine kinase	FASTK	7.34E−05
	alpha thalassemia/mental retardation syndrome X-linked	ATRX	7.38E−05
	glia maturation factor, gamma	GMFG	7.46E−05
	TBP-like 1	TBPL1	7.47E−05
	monoamine oxidase B	MAOB	7.48E−05
	interferon induced transmembrane protein 2 (1-8D)	IFITM2	7.51E−05
	v-crk sarcoma virus CT10 oncogene homolog (avian)-like	CRKL	7.55E−05
	frizzled homolog 8 (Drosophila)	FZD8	7.57E−05
	cold shock domain protein A	CSDA	7.60E−05
	matrix Gla protein	MGP	7.62E−05
	heat shock 70kDa protein 8	HSPA8	7.67E−05
	phosphoserine phosphatase	PSPH	7.68E−05
	KIAA1468	KIAA1468	7.76E−05
	G protein-coupled receptor 19	GPR19	7.77E−05
	FK506 binding protein 4, 59kDa	FKBP4	7.77E−05
	ATP-binding cassette, sub-family D (ALD), member 2	ABCD2	7.90E−05
	jumping translocation breakpoint	JTB	7.92E−05
	zinc finger, DHHC-type containing 13	ZDHHC13	8.04E−05
	axin 1	AXIN1	8.05E−05
	protein tyrosine phosphatase, receptor type, R	PTPRR	8.13E−05
	guanine nucleotide binding protein (G protein), beta 5	GNB5	8.14E−05
	proteasome (prosome, macropain) activator subunit 1 (PA28 alpha)	PSME1	8.24E−05
	N-acylaminoacyl-peptide hydrolase	APEH	8.24E−05
	RING1 and YY1 binding protein	RYBP	8.33E−05
	SMT3 suppressor of mif two 3 homolog 3 (S. cerevisiae)	SUMO3	8.34E−05
	tetraspanin 14	TSPAN14	8.35E−05
	serine/arginine-rich splicing factor 3	SRSF3	8.36E−05
	jumonji domain containing 1C	JMJD1C	8.38E−05
	apoptosis antagonizing transcription factor	AATF	8.43E−05
	tyrosine 3-monooxygenase/tryptophan 5-monooxygenase activation protein, beta polypeptide	YWHAB	8.43E−05
	teashirt zinc finger homeobox 1	TSHZ1	8.45E−05
	ankyrin repeat domain 49	ANKRD49	8.59E−05
	tripartite motif-containing 6	TRIM6	8.60E−05
	tRNA isopentenyltransferase 1	TRIT1	8.61E−05
	Hermansky-Pudlak syndrome 3	HPS3	8.61E−05
	Down syndrome critical region gene 3	DSCR3	8.61E−05
	ribosomal protein L23	RPL23	8.65E−05
	Shwachman-Bodian-Diamond syndrome	SBDS	8.75E−05
	ST3 beta-galactoside alpha-2,3-sialyltransferase 4	ST3GAL4	8.77E−05
	neuropilin 1	NRP1	8.92E−05
