# Supplementary material for: Transcriptional responses of the nerve agent-sensitive brain regions amygdala, hippocampus, piriform cortex, septum, and thalamus following exposure to the organophosphonate anticholinesterase sarin
Source: J Neuroinflammation. 2011 Jul 21;8:84. doi: 10.1186/1742-2094-8-84 (PMC3180277; doi:10.1186/1742-2094-8-84)
Supplement: Additional file 8 — Canonical pathways significantly altered in sarin-exposed seizing animals. A two-way interaction ANOVA was performed to identify genes most significantly altered in each brain region based on exposure (saline or sarin) and time after seizure onset. The top 800 genes ranked by p-value were mapped to canonical pathways in the IPA Knowledge Base to identify molecular effects in seizing animals. Only those canonical pathways that were significantly affected in at least one brain region are shown (p < 0.05, Fisher's exact test); the -log of the p-value is shown for each pathway (1.3 = -log of 0.05). Pink indicates detected and significant (≥ 1.3); grey indicates detected but not significant (< 1.3); white indicates not detected. Pathways significant for all brain regions are indicated in red. [file 1742-2094-8-84-S8.XLS]

## Sheet: Sheet0
	Canonical Pathways Significantly Altered in Sarin-Exposed Seizing Animals
		Amygdala	Hippocampus	Piriform Cortex	Septum	Thalamus
	Canonical Pathway
	Activation of IRF by Cytosolic Pattern Recognition Receptors	0.834	0.534	0.519	0.563	2.194
	Acute Myeloid Leukemia Signaling	0.598	1.544	0.838	0.411	0.906
	Acute Phase Response Signaling	2.461	1.26	3.123	2.248	5.669
	Airway Pathology in Chronic Obstructive Pulmonary Disease	2.881	0.531	0.526	1.498	1.496
	Allograft Rejection Signaling	1.735		1.117	1.169	3.33
	Altered T Cell and B Cell Signaling in Rheumatoid Arthritis	4.022		2.035	2.737	5.747
	Aminoacyl-tRNA Biosynthesis	0.827	1.724	0.248	2.354
	Apoptosis Signaling	1.561	0.684	0.295	0.334	1.288
	Arginine and Proline Metabolism	1.376	1.376	0.73	0.349	0.793
	Aryl Hydrocarbon Receptor Signaling	0.893	1.127	0.0858	0.745	2.454
	Atherosclerosis Signaling	1.131	0.364	0.35	1.968	1.547
	ATM Signaling	2.374	1.423	1.391	1.94	1.475
	Autoimmune Thyroid Disease Signaling	1.048		1.03	0.619	2.336
	B Cell Development	0.865		0.851	1.498	3.11
	B Cell Receptor Signaling	0.762	0.415	0.548	1.051	2.253
	cAMP-Mediated Signaling	1.086	0.55	1.759	1.409
	CD27 Signaling in Lymphocytes	2.658	2.071	1.523	1.147	1.602
	CD28 Signaling in T Helper Cells	1.367	0.824	0.795	1.144	1.771
	CD40 Signaling	1.298	2.192	2.15	1.786	2.264
	Cholecystokinin/Gastrin-Mediated Signaling	1.041	1.041	1.939	2.093	2.477
	Chronic Myeloid Leukemia Signaling	0.577	0.394	0.555	0.425	1.432
	Colorectal Cancer Metastasis Signaling	0.635	0.635	1.131	0.42	3.331
	Communication Between Innate and Adaptive Immune Cells	1.142	0.388	1.121	1.712	3.021
	Complement System			1.03	1.081	1.653
	Crosstalk Between Dendritic Cells and Natural Killer Cells	0.789		0.769	0.53	2.103
	D-Glutamine and D-Glutamate Metabolism	0.531	1.476			1.496
	Death Receptor Signaling	3.956	1.202	0.814	0.563	1.69
	Dendritic Cell Maturation	1.501	0.516	2.523	1.928	3.595
	EGF Signaling	0.568	1.264	1.679	0.598	1.31
	Eicosanoid Signaling	0.35	0.35	0.911	0.635	1.377
	Endoplasmic Reticulum Stress Pathway	2.193	0.414	1.441	2.242	0.887
	ERK/MAPK Signaling	0.747	1.142	1.567	1.012	1.223
	Estrogen-Dependent Breast Cancer Signaling	0.661	0.43	0.415	0.272	1.336
	Fcγ Receptor-Mediated Phagocytosis in Macrophages and Monocytes		0.498	2.357	0.76	1.334
	FGF Signaling	0.259	1.18	1.483	0.932	0.927
	G-Protein Coupled Receptor Signaling	0.528	0.528	1.578	0.589
	Glioblastoma Multiforme Signaling		0.595	0.569	0.329	1.633
	Glioma Invasiveness Signaling	0.984	0.359	1.328	0.442	1.025
	Glucocorticoid Receptor Signaling	1.643	1.212	0.972	0.938	2.283
	Glycerophospholipid Metabolism	0.495	0.908	1.73	0.97	0.532
	Glycosphingolipid Biosynthesis - Lactoseries	1.691	0.299	0.864	0.308	1.719
	Glycosphingolipid Biosynthesis - Neolactoseries		0.333	0.326	0.346	1.913
	GM-CSF Signaling		0.629	0.392	0.434	1.668
	Graft-versus-Host Disease Signaling	3.06		1.589	1.657	4.008
	Hepatic Cholestasis	2.544	0.545	1.456	1.293	2.269
	Hepatic Fibrosis / Hepatic Stellate Cell Activation	3.761	0.711	2.418	1.548	3.441
	HGF Signaling	0.577	0.577	1.326	0.273	2.168
	HMGB1 Signaling	2.143	1.759	1.712	1.166	2.232
	Human Embryonic Stem Cell Pluripotency	0.281	0.606	0.267	1.781	0.457
	Hypoxia Signaling in the Cardiovascular System	0.825	1.486	0.8	0.604	1.182
	iCOS-iCOSL Signaling in T Helper Cells	0.433		0.265	0.672	1.528
	IL-1 Signaling	1.078	0.281	1.325	0.652	1.138
	IL-10 Signaling	5.906	2.107	5.824	3.286	5.283
	IL-12 Signaling and Production in Macrophages	1.234	0.341	1.196	1.998	1.625
	IL-15 Production	2.193	0.865	1.441	0.429	1.494
	IL-17 Signaling	1.544	1.544	1.913	0.91	2.498
	IL-6 Signaling	5.912	4.128	6.462	3.734	6.748
	IL-8 Signaling	0.267		0.489		1.393
	IL-9 Signaling	1.4	0.501	0.49	0.521	1.438
	ILK Signaling	1.309	1.855	2.77	0.736	1.96
	Induction of Apoptosis by HIV1	1.647	0.89		0.633	1.29
	Keratan Sulfate Biosynthesis	1.635	0.465	0.758	0.81	0.807
	LPS-Stimulated MAPK Signaling	1.695	0.998	2.062	1.053	1.383
	LPS/IL-1 Mediated Inhibition of RXR Function	1.941	1.151	1.339	0.479	1.004
	LXR/RXR Activation	2.824	1.131	2.768	1.554	1.96
	MIF Regulation of Innate Immunity	1.474	2.54	3.805	2.04	3.952
	Molecular Mechanisms of Cancer	1.056	0.641	0.716	0.313	1.337
	Neuropathic Pain Signaling In Dorsal Horn Neurons	0.389	0.559	3.087	0.279
	Neuroprotective Role of THOP1 in Alzheimer's Disease	0.685	1.474	1.02
	Neurotrophin/TRK Signaling	1.179	2.414	1.913	0.91	1.607
	NF-κB Signaling	1.292	0.283		1.093	2.013
	NRF2-Mediated Oxidative Stress Response	2.156	1.591	2.084	0.794	2.604
	p38 MAPK Signaling	3.597	0.866	3.524	4.853	3.211
	p53 Signaling	0.522	0.522	0.328	0.369	1.741
	Pancreatic Adenocarcinoma Signaling	1.641	0.794	1.007	0.627	2.082
	PDGF Signaling	0.661	0.945	1.249	0.699	1.336
	Phospholipase C Signaling			1.023	0.638	1.608
	Phospholipid Degradation	0.863	1.544	2.86	1.614	1.231
	PPAR Signaling	1.725	0.777	1.682	1.11	3.141
	PPARα/RXRα Activation	0.988	0.339	1.407	0.377	0.85
	Primary Immunodeficiency Signaling				0.89	2.237
	Production of Nitric Oxide and Reactive Oxygen Species in Macrophages	1.514	1.002	1.463	1.329	1.908
	Prolactin Signaling	1.041	1.376	1.34	0.548	2.262
	RAN Signaling	3.055	2.193	0.851	0.89	0.427
	Regulation of IL-2 Expression in Activated and Anergic T Lymphocytes	1.417	1.417	0.552	0.859	0.854
	Renal Cell Carcinoma Signaling	0.274	0.657	0.891	0.473	1.645
	Retinoic acid Mediated Apoptosis Signaling	1.07	1.563	0.651		1.104
	Role of Cytokines in Mediating Communication Between Immune Cells	1.34		0.364	1.375	1.372
	Role of Macrophages, Fibroblasts and Endothelial Cells in Rheumatoid Arthritis	2.134	1	2.054	2.888	3.894
	Role of NFAT in Regulation of the Immune Response	0.655	0.655	1.001	0.714	1.917
	Role of Osteoblasts, Osteoclasts and Chondrocytes in Rheumatoid Arthritis	1.439	0.351	0.755	0.862	1.057
	Role of Pattern Recognition Receptors in Recognition of Bacteria and Viruses	1.33	0.35	2.282	2.399	4.367
	Role of PKR in Interferon Induction and Antiviral Response	3.957	2.525	1.887	2.597	3.281
	Systemic Lupus Erythematosus Signaling	0.599		1.43	1.196	3.863
	T Helper Cell Differentiation	2.223		3.369	2.881	5.761
	Taurine and Hypotaurine Metabolism	0.759	0.759	1.468	0.262	0.261
	Thyroid Cancer Signaling		1.552	0.421	0.231	1.143
	Toll-Like Receptor Signaling	3.422	1.712	3.369	2.881	3.511
	TREM1 Signaling	2.54	1.974	4.548	4.725	6.411
	Type I Diabetes Mellitus Signaling	5.409	1.185	3.617	1.587	4.366
	Urea Cycle and Metabolism of Amino Groups	1.07	1.563	0.347	0.374	0.372
	VDR/RXR Activation	0.547	0.547	1.019	0.825	1.431
